# Supplementary material for: Genomic ancestry and the social pathways leading to major depression in adulthood: the mediating effect of socioeconomic position and discrimination
Source: BMC Psychiatry. 2016 Sep 5;16(1):308. doi: 10.1186/s12888-016-1015-2 (PMC5011949; doi:10.1186/s12888-016-1015-2)
Supplement: Additional file 5: — Data afr dep bmc.csv. Data base “data afr dep bmc.csv”. We included our database in the csv format, in order to follow the norms of availability of data and material. (CSV 203 kb) [file 12888_2016_1015_MOESM5_ESM.csv]

psex	prenda	pescmaeg	momest1982	prisco	momsmk1982	pidmaegr	dj2	dj3	dj5	gest1982	part1982	esccat	abep	rendater	eurq	afrq	dvdepman	cor3
1	2	1	1	3	2	2	0	0	0	2	1	3	0	2	0	2	0	2
1	2	1	2	1	2	1		0	0	1	0	3	0	1	0	2	0	2
2	2	1	1	1	1	3	0	0	0	1	1	3	1	1			0
1	1	2	1	1	2	2	0	0	0	3	0	0					0
1	5	3	1	1	1	2				1	0
2	2	1	1	1	1	2	0	0	0	1	1	2	0	1	2	0	0	1
2	4	3	1	1	1	2	0	0	0	3	1	3		2	2	0	0	1
1	1	2	2	1	1	2				1	1
1	2	1	1	1	1	3	0	0	0	4	1	1	2	0	0	2	0	2
1	2	1	1	4	1	2				3	1
2	2	1	1	1	2	2				1	1
1	2	1	1	2	2	2				1	1				1	1		1
1	3	1	1	1	1	2	0	0	0	3	0	3		2			0	1
2	2	1	1	1	1	2	0	0	0	1	1	3	0	2	1	1	0	1
1	2	2	1	1	1	2	0	0	0	1	1	2	0	2			0
1	1	1	1	1	2	1	0	0	0	1	0	3	0	0	1	0	0	1
1	2	0	1	3	1	3	0	0	0	4	1	1	0	1	2	0	0	1
2	2	1	1	1	2	2	0	0	0	1	1	3	0	0	0	1	0	1
2	1	0	1	1	2	2	0	0	0	2	1	2	1	1	0	2	0	2
2	2	1	2	1	2	1				2	0
2	2	1	1	1	2	2	0	0	0	2	0	2	0	0	1	0	0	1
1	1	0	1	1	2	2	0	0	0	1	1	2	1	0			0	1
2	1	0	1	1	2	1	0	1	0	1	1	2		2	0	2	1	3
2	2	1	1	4	1	2	0	0	0	3	1	2	0	1	1	1	0	1
2	4	3	1	1	1	3	0	0	0	2	1	3	0	2	0	0	0	1
1	2	1	1	2	2	1	0	0	0	1	0	1	0	1	0	2	0	3
1	2	1	1	1	1	2	0	0	0	2	1	1	0	0	2	0	0	1
1	2	1	1	1	2	1	0	0	0	1	1	2	0	1	1	1	0	1
2	2	1	1	2	1	3	0	0	0	4	1	2	0	1	1	0	0	1
2	2	1	1	1	2	2	0	0	0	2	1	3	1	0	0	2	0	3
1	1	0	2	1	2	2	0	0	0	2	1	1	0	0	0	2	0	3
2	1	1	1	1	1	2	0	0	0	2	1	3		2	1	0	0	1
1	2	1	1	1	1	2	0	0	0	2	1	1	0	0	2	0	0	1
1	2	3	1	1	1	1	0	0	0	1	1	3		2	1	1	0	1
1	1	0	1	1	1	3				2	1
1	2	0	1	4	2	2				4	0
2	2	0	1	4	2	2				4	0
1	2	1	1	1	2	2	0	0	0	2	0	3		2	0	1	0	1
2	2	1	1	1	2	1	0	0	0	1	1	3	0	2	1	1	0	1
2	2	2	1	1	2	2	0	0	0	2	1	1	0	0	1	0	0	1
1	2	2	1	3	1	3	0	0	0	4	1	3	0	2	1	0	0	1
2	4	3	1	1	1	3				2	1
1	2	1	1	1	1	2				1	1
2	2	1	1	3	1	3	0	0	0	4	0	3					0
2	2	2	1	1	1	3				1	1
1	2	2	1	1	1	3	0	0	0	2	1	1		1	1	1	0	1
1	2	0	1	1	2	2				3	0
2	3	3	1	1	1	2				2	1
2	2	1	1	2	1	2	0	0	0	1	1	3	0	0	1	0	0	1
2	2	1	2	1	1	2	0	0	0	1	1	2	0	0			0
1	2	1	1	1	1	2	0	0	0	2	0	3		2	2	0	0	1
1	2	0	1	1	2	2				2	1
2	3	1	1	1	1	2	0	0	0	1	1	2		1			1
1	2	1	1	1	2	2	0	0	0	1	1	3	0	1	1	0	0	1
1	2	1	1	1	1	1	0	1	1	1	1	2	0	2	0	1	0	1
1	2	1	1	1	1	1	0	0	0	1	0	1	1	0	0	1	0	1
1	2	0	1	1	1	3				2	0
1	2	1	1	4	1	2				1	1
2	2	1	1	1	1	1	0	0	0	1	1	3	0	2	0	1	0	1
1	2	2	1	3	1	2	0	0	0	2	1	3	0	2	0	1	0	1
2	2	1	2	5	2	2				4	1
1	1	0	1	1	2	2	0	0	0	3	1	2	1		1	0	1	1
1	2	0	1	1	2	1				3	1
1	1	1	2	1	1	1	0	0	0	1	0	3	0	0	0	2	0	3
1	3	3	1	1	1	2	0	0	0	1	0	3	0	2	2	0	0	1
1	1	0	2	1	1	2				2	1				0	2		3
1	2	1	1	1	2	2	0	0	0	3	1	3	0	1	0	1	0	1
2	3	1	1	5	2	2	0	1	0	1	1	3	0	1	2	0	0	1
1	1	0	1	1	2	2				3	0				1	0		3
2	2	0	1	1	1	2	0	0	0	4	1	1	1	0	0	1	0	1
2	2	0	1	1	2	2				1	1							3
2	3	0	1	3	2	3	0	0	0	4	1	3	0	1			1
1	3	0	1	1	1	1				1	0				2	0		1
1	3	3	1	1	1	2				3	0
2	3	1	1	1	1	3				2	0
2	3	1	1	1	1	1	0	0	0	1	1	3	0	0			0
1	4	3	1	1	1	2				2	1
2	3	3	1	1	1	2	0	0	0	2	1	3		2			0	1
1	2	0	1	1	2	2	1	0	0	1	1	2	0	1	0	2	0	3
1	3	1	1	1	1	2	0	0	0	2	1	2	0	2	1	0	0	1
1	2	1	1	1	2	2	0	0	0	3	1	3	0	0	1	1	0	1
2	3	3	1	5	2	2				3	1				0	1		1
2	2	0	1	1	2	2	0	0	0	1	1	3	0	1	1	0	0	1
2	1	0	1	5	1	2	0	0	1	1	1	1	1	0	0	1	1	1
2	2	1	1	1	1	3	0	0	0	2	1	2		1	1	0	0	1
1	5	2	1	1	1	2				2	1
2	5	3	1	3	1	2				2	1				1	0	0	1
2	2	1	1	1	1	2	0	0	0	1	1	3	0	1			0
2	2	2	1	1	2	2	0	1	1	2	1	2	0	2	1	0	1	1
1	2	1	2	1	1	1	0	0	0	1	1	3		1	1	0	0	1
1	2	0	1	1	2	2	0	0	0	2	1	1		0			0	2
1	5	3	1	1	1	2				1	0
2	2	0	1	1	1	3				4	0
2	3	3	1	1	1	2	0	0	0	2	0	3	0	2	2	0	0	1
1	3	3	1	4	1	2	0	0	0	2	0	2	1	1	2	0	0	1
2	2	0	1	1	1	3	1	0	0	1	1	2	0	1	2	0	0	1
2	2	2	1	1	2	2	0	1	0	1	1	3	1	0	0	2	0	2
1	2	0	1	1	1	3				4	1							3
2	1	0	1	1	1	2				2	1				1	1		1
1	3	1	2	1	1	1				1	1
1	2	0	1	3	1	2	0	0	0	4	1	1			0	1	0	1
1	4	1	1	1	1	3				4	0							1
2	1	1	1	4	2	1	0	0	0	1	0	3	0	0	1	1	0	3
2	2	1	1	1	1	2	0	0	0	4	1	3	0	1	1	1	0	1
2	2	0	1	1	2	1	0	0	0	3	1	1	1	0	0	2	0	3
1	2	1	1	1	1	2	0	1	0	2	1				0	1		1
2	2	1	1	1	2	3	0	0	0	4	1	2	1	0	1	0	0	1
2	2	0	1	1	2	2				2	1
2	2	0	1	3	2	3				4	1							1
1	3	2	1	1	1	2				2	1
2	3	1	1	1	1	2				2	1				1	1		1
1	1	1	1	2	1	3	0	0	0	1	1	2	0	1	2	0	0	1
2	1	1	1	1	2	1	0	0	0	1	1	2	0	2	0	2	0	3
1	2	1	1	1	1	2	0	0	0	2	0	2		0	0	2	0	3
1	3	3	1	1	1	2	0	0	0	1	1	3	0	2	2	0	0	1
1	1	0	2	1	1	2				1	1
2	1	1	1	3	1	2	0	0	0	3	1	1	0	1	1	1		1
2	2	1	1	1	1	2	0	0	0	2	1	3	0	1	1	0	0	1
1	1	1	1	1	1	3	1	1	1	4	1	1	0	0	0	1	0	2
1	4	3	1	3	2	2	0	0	0	2	1	3	0	2	1	1	0	1
2	3	1	2	1	2	1	0	0	0	2	1	3	1	0	0	1	0	2
2	1	0	1	1	2	2				1	1				0	2		3
2	2	2	2	1	2	2	0	0	0	2	1	3	0	2			0
1	2	1	1	1	1	2				2	1				2	0		1
1	5	1	2	1	1	1				1	1
2	2	1	1	1	2	2	0	0	0	3	1	1	1	0	0	1	1	1
1	2	1	1	1	2	2				3	1
2	2	0	1	3	1	1	0	0	0	2	0	3	0	2			0	1
2	1	1	1	1	1	2				2	1							1
2	2	0	1	1	1	3				3	1
2	2	1	1	3	1	3	0	1	0	3	1	1	0	2	1	1	0	2
1	2	2	1	3	1	2	0	0	0	4	1	1	0	1	1	0	0	1
2	3	1	1	1	2	3				2	1
1	2	0	1	1	2	1	0	0	0	1	0	2	0	0	0	1	0	2
2	5	1	1	1	1	3				3	1
2	2	1	1	1	1	3	0	0	0	2	0	2	1	1	1	1	0	1
2	2	1	1	3	1	2	1	0	0	3	1	3	1	0	0	2	0	3
2	2	0	1	1	1	3	0	0	0	2	1	3		1	1	0	0	1
1	1	0	1	5	1	1				1	1
2	3	1	1	3	1	3	0	0	0	3	1	3		2	0	1	0	2
1	2	3	2	1	2	2	0	0	0	1	0	3	0	1			0
1	2	1	1	1	1	2				4	1
1	3	2	1	3	1	2	0	0	0	2	0	3	0	2	1	1	0	1
1	2	0	1	1	1	1				2	1
2	2	1	1	5	1	2	0	0	0	1	1	2	0	0	2	0	0	1
2	2	0	1	3	1	3	0	0	0	4	1	1		0	0	1	0	1
2	2	0	1	5	1	2	0	0	0	2	1	3		2	0	2	0	1
1	3	1	1	1	1	1	0	0	0	1	1	2	0	0	0	1	0	1
1	1	0	1	1	1	3	0	0	0	4	1	2	0	2	1	1	0	1
1	3	1	1	1	2	3	0	0	0	4	1	2	1	1	0	2	0	3
2	3	1	1	1	1	2	0	0	0	2	1	3	0	2	1	0	0	1
1	1	0	1	3	1	3				4	1				0	2		3
1	2	1	1	1	1	3	0	0	0	2	1	2	0	1	1	0	0	1
2	2	1	1	1	2	2	0	0	0	1	1	2	0	0	1	1	0	1
1	2	0	1	1	1	2	0	0	0	1	1	2	0	1	2	0	0	1
1	2	1	1	1	2	3	0	0	0	2	1	2	1	1	0	1	0	1
2	5	3	1	1	1	3				1	0				0	2		2
1	2	0	1	1	1	3				3	1
2	4	3	1	1	1	2				4	1
1	2	0	1	1	1	2	0	0	0	2	1	2	0	0	0	0	0	1
1	2	2	1	1	2	3	0	0	0	4	1	1		0	2	0	0	1
1	2	1	1	1	1	3	0	0	0	1	1	1	1	1	0	2	0	3
1	2	0	1	1	2	1	0	0	0	1	1	0	1	0	1	1	0	1
2	2	1	1	5	1	1				1	1
1	2	1	1	4	1	2				3	1
2	3	3	2	1	1	3	0	0	0	1	1	3		1	1	0	0	1
1	3	3	2	1	1	2	0	0	0	1	1	3	0	1	0	2	0	3
1	2	1	1	1	1	2	0	0	0	2	1	1	0	2	1	1	0	1
2	2	1	1	1	2	2	0	0	0	1	1	3	0	1	1	0	0	1
1	2	1	1	1	1	1				1	1
1	2	0	1	1	2	2				1	1				1	1		1
2	3	1	1	1	2	2				2	1				1	0		1
2	3	1	1	4	1	2	0	0	0	2	1	3	0	2	2	0	0	1
2	2	2	1	1	1	2	0	0	0	1	1	2		0	1	0	0	1
1	1	0	1	1	2	1				1	0
2	3	1	1	3	1	1				3	1
2	4	1	1	1	1	2	0	0	0	2	1	3	0	2			0
1	5	3	1	5	1	3	0	0	0	1	1	3	0		2	0	0	1
1	2	1	1	1	1	2	0	1	0	1	1	2	0	0			0
2	1	1	2	1	2	2	0	0	0	1	1	3	0	2	2	0	0	1
2	1	0	1	1	1	3	0	1	0	4	1	3		2	2	0	0	1
1	2	3	1	1	2	2				2	1				2	0		1
2	2	1	1	1	2	1	0	0	1	1	1	3	0	2	0	1	0	1
1	2	1	1	1	2	2	0	0	0	2	1	1	0	1	2	0	0	1
1	1	0	2	3	2	2				3	1				1	0		1
1	2	0	1	1	2	1	0	0	0	1	1	2	0	1	0	1	0	1
1	3	1	1	1	1	2				1	1
1	2	0	1	4	1	2	0	0	0	4	0	0	1	0	0	2	0	1
1	3	3	1	3	2	3				4	0				1	1		1
2	2	1	1	1	1	2	0	0	0	1	0	3	0	2	1	0	0	1
2	2	1	1	1	1	2				1	1				2	0		1
1	1	1	1	1	2	3	0	0	0	2	1	1	2	0	0	2	0	3
2	5	3	1	4	1	2	0	0	0	1	1	3	0	2			0	1
2	1	1	1	1	1	2				4	1				1	1		2
1	2	0	1	5	2	3				4	1				1	0		1
2	2	0	1	1	2	2	0	0	0	3	1	3	0	1	1	0	0	1
2	2	0	1	1	1	3	0	0	0	2	1	2	0				1	1
2	2	1	1	1	1	2	0	0	0	1	1	3	0				0
2	5	3	1	1	1	3				3	0				2	0		1
1	2	0	1	1	1	2				2	0
2	3	1	1	1	1	2	0	0	0	1	1	3	0	2	1	0	0	1
1	2	0	1	1	2	2				4	1				0	2		3
1	2	1	1	3	2	3	0	0	0	4	1	0	1	1	1	0	0	1
2	3	2	1	3	2	3	0	0	0	3	1	3	0	1	1	0	0	1
2	2	1	1	1	1	2	0	0	0	2	1	3	0	2	0	1	1	1
1	2	1	1	1	1	1	0	1	0	1	1	2	1	2	1	0	0	1
2	3	3	1	1	1	2	0	1	0	1	0	3	0	2			0	1
2	3	0	1	1	1	3	0	0	0	3	1	3		1	1	0	0	1
1	2	1	1	1	1	3				3	1
1	2	1	1	2	1	3	0	0	0	1	1	2	0	0	0	1	0	1
1	2	3	1	5	2	2				1	1				2	0		1
2	2	1	1	1	1	3	0	0	0	4	1	0	1	0	0	1	0	3
2	2	1	1	1	2	2	0	0	0	3	0	2	1	0	0	2	0	3
1	2	1	1	3	2	3	0	0	0	4	1	1	1	0	0	1	0	1
2	1	0	1	1	2	2	0	0	0	4	1	0	1	0	1	0	0	1
2	2	0	1	1	1	3	0	0	0	2	1	2	1	0	0	1	0	2
1	1	0	1	1	1	2				4	1							3
1	2	2	1	3	1	2	0	0	0	3	1	3	0	2	1	0	0	1
2	2	1	1	1	1	2				2	1				0	1	0	1
1	2	1	1	4	2	2	0	0	1	2	1	2	0	0			1	1
2	5	3	1	1	2	2				2	1
2	2	0	1	4	1	2	0	0	0	2	1	2	0	2			0	1
1	2	1	1	4	2	1	0	0	0	1	0	3		0	1	0	0	1
1	2	1	1	1	2	2	0	0	0	1	1	2		1	1	0	0	1
2	2	1	1	1	1	2				1	1							1
2	2	3	1	1	1	2	0	0	0	1	0	3	0	2	0	2	0	3
1	2	0	1	1	1	2	0	1	0	1	1	2	1	1	2	0	0	2
2	2	0	1	3	1	1	0	0	0	2	1	1	1	0	0	2	1	3
1	2	3	2	5	2	2				1	1				1	1		1
1	2	1	1	3	2	2				3	1
1	1	1	1	1	1	2	0	0	1	3	1	2	1	0	1	1	0	1
2	2	3	1	1	1	2	0	0	0	1	1	2	0	1	2	0	0	1
1	2	1	1	3	1	2	1	0	0	4	1	1		1	0	2	0	3
1	2	1	1	2	1	2				1	1				0	2		2
1	3	1	1	1	1	3	0	0	0	2	1	3	0	2	2	0	0	1
1	5	3	1	1	1	3				3	0
2	2	0	1	1	2	2	1	0	1	2	1	1	1	0	0	2	1	3
1	1	1	2	5	1	2				4	0
2	2	0	1	1	2	3	0	0	0	4	1	2	1	0	0	2	0	3
1	2	3	1	1	2	2	0	0	0	3	1	3		2	1	1		1
2	2	1	1	3	1	3	0	0	0	4	1	3	0	1	1	1	0	1
2	3	1	1	2	1	3				4	0
1	2	0	1	1	2	2	0	0	0	4	1	0		0	0	2	1	3
1	2	1	1	1	1	2	0	0	0	2	1	2	1	1			0	3
1	2	0	1	1	2	3				4	1				0	2		3
2	2	1	1	1	2	2	1	0	0	3	1	3	0	2	0	1	0	2
2	2	0	1	5	1	3	0			4	1				0	1		1
2	1	0	1	1	1	1				1	1				0	2		3
2	2	0	1	1	2	2	0	0	0	4	1	2	0	0	0	2	0	2
2	2	1	1	1	2	2	0	0	0	3	0	2	0	1	0	2	1	3
2	3	3	1	1	1	2	0	0	0	2	1	3	0	2			0	1
2	3	1	1	1	1	3	0	0	0	1	1	3	0	2	1	0	0	1
1	1	1	1	1	2	2				1	0
1	2	1	1	1	1	2	0	0	0	2	1	2	0	2			0
1	2	1	1	1	2	2	0	0	0	1	1	0		0	0	2	0	3
1	2	1	1	1	1	1	0	0	0	1	1	1	0	0	0	1	0	1
2	2	1	1	1	1	2	0	1	0	1	1	3		0	0	2	1	3
2	4	2	1	3	1	3				4	1
1	3	1	1	1	2	2	0	0	0	1	1	3	0	2			0
1	5	3	1	1	1	2	0	0	0	1	1	3	0	2			0	1
1	3	2	2	1	1	2				2	1				1	0		1
1	1	0	1	1	2	1				2	1				1	0		1
1	3	3	1	1	2	2				1	1
2	2	1	1	1	1	2	0	0	0	3	1	3	0	2	2	0	0	1
1	2	0	1	1	1	3	1	1	0	4	1	3	0	2	0	1	0	1
1	2	0	1	2	1	3	0	0	0	2	1	2	0	1			0	1
2	1	1	1	1	1	2				1	0				0	2		2
1	2	1	1	4	2	2	0	0	0	4	0	2		1	1	1	0	2
2	2	1	1	2	1	3	0	0	0	4	0	3	0	2	1	0	0	1
1	5	3	1	1	1	2	0	0	0	1	0	3	0	0			0	1
1	2	1	1	1	1	3				3	0				0	1		1
2	2	1	1	1	1	2	0	0	0	1	1	3		1	1	1	0	1
1	2	0	1	1	2	2				3	1
2	2	1	1	1	2	2	0	0	0	2	1	3	0	2			0	1
1	2	1	1	1	1	3	0	0	1	3	1	3	0	1	1	0	0	2
2	2	1	1	1	2	1	0	0	0	1	1	1		1	1	0	0	1
2	3	2	1	3	1	3	0	0	0	4	1	3		1	2	0	0	1
2	1	0	2	1	1	1	0	0	0	1	1	1	1	0	0	1	0	1
2	2	1	1	1	1	2	0	0	0	1	1	3	0	1	0	1	0	1
2	3	2	1	2	2	2				4	0						0
2	2	0	1	1	1	2	0	0	0	3	1	0	1	0	1	0	1	1
2	1	0	1	1	1	3	0	0	0	2	1	3	0	1	1	1	0	1
2	2	1	1	1	1	1	0	0	0	1	1	3	0	0	0	1	0	1
1	2	1	1	1	2	1	0	0	0	1	1	1		0	0	1	0	1
1	2	0	1	1	1	1	0	0	0	1	1	2	0	2	1	0	0	1
2	3	2	1	1	1	2	0	0	0	1	1	3		2			0
1	2	0	1	3	2	2	0	0	0	4	1	3		2	1	1	0	1
2	4	3	1	1	1	2	0	0	0	2	0	2	0	1	2	0	0	1
2	2	1	1	1	1	1	0	0	0	1	1	2		2			0	1
1	2	0	1	3	2	2	0	0	0	4	1	0	1	1			1
2	2	0	1	4	1	2	0	0	0	4	1	3	0	2	1	1	0	1
1	2	1	1	1	1	3				4	1
1	2	0	1	2	1	3	0	0	0	2	0	2	0	2	2	0	0	1
2	3	1	1	1	1	2	0	0	0	1	0	3	0	2	2	0	0	1
1	1	1	1	3	2	2				4	0
2	2	0	1	1	1	3	1	0	0	2	1	3	1	0	0	2	0	2
2	2	2	1	4	2	3	0	0	0	2	1	3	1	0	0	1	0	1
2	3	3	1	1	1	2	0	0	0	1	0	3		0	2	0	0	1
2	3	3	1	1	2	1	0	0	0	1	0	3	0	2			0
1	1	0	1	2	1	3				4	0
2	2	0	1	1	1	1	0	0	0	2	1	1	0	1	1	1	0	1
1	3	0	1	1	1	2	0	0	0	2	1	2	0	1	0	1		1
1	2	3	1	1	2	2				1	0
1	2	1	1	5	2	2				1	0				0	1		1
1	3	0	1	1	1	2	0	0	0	2	1	1	1	1			0	2
2	2	1	1	1	1	2				2	1
1	2	1	1	1	2	1	0	0	0	1	1	2		2	1	0	0	1
2	2	0	1	1	1	3	0	0	1	4	1	2	0	1	1	0	0	1
2	3	0	1	1	2	3	0	0	0	3	1	3	0	1	0	2	0	3
2	2	1	1	1	1	3				4	1
1	1	1	1	1	1	2	0	0	0	1	0	2	1	2	1	0	0	1
2	2	1	1	1	1	1	0	0	0	1	1	2		1	1	0		1
1	2	0	1	1	1	2				2	1
2	2	1	1	1	1	2	0	0	0	2	1	3	0	1	1	1	0	1
2	3	0	1	4	1	2				2	1
2	3	1	1	1	1	2				1	1				1	0		1
2	2	1	1	1	1	3	0	0	0	1	1	3	0	2	0	2	0	3
1	3	3	1	1	1	3				1	0
1	2	1	1	1	2	2	0	1	0	1	1	2	1	1	1	1	0	1
2	2	3	1	1	1	3	0	0	0	1	0	3	0	2	2	0	0	1
2	2	0	1	1	2	3	0	0	0	4	1	2	0	0			0
2	2	1	1	1	2	2				2	1
2	5	3	1	5	1	3	0	0	0	2	1	3		0			0
2	5	3	1	4	1	3	0	0	0	4	1	3	0	2	1	1	0	1
2	3	3	1	1	1	3				3	1
2	1	0	2	1	2	1				1	1
1	2	0	1	1	2	3				3	1
1	4	3	1	4	1	3				4	0
1	3	1	1	4	1	1	0	0	0	1	0	3	0	2			0	1
2	2	1	1	1	1	2				1	0				1	1		1
2	2	1	1	1	1	2	0	0	0	2	1	3	0	2	1	0	0	1
1	1	1	2	1	2	1				1	0				1	0		1
1	2	1	1	1	1	2	0	0	0	2	1	2	0	2			0
1	2	3	1	1	2	2				1	0
2	2	1	1	1	1	2	0	0	0	1	1	2	0		2	0	1	1
2	2	1	1	3	2	2	0	0	0	4	1	3	1	1	1	1	0	1
1	2	1	2	1	1	3	0	0	0	4	1	2		1	0	1	0	2
2	2	0	1	1	1	2				2	1
1	1	1	1	1	1	1	0	0	0	1	1	3	0	2	0	1	0	3
2	2	2	1	1	1	2	0	0	0	1	0	3	0	2	2	0	0	1
2	2	1	1	1	1	2	0	0	0	2	0	2		1	0	1	0	1
2	2	2	1	1	1	1				2	1
1	2	0	1	2	1	3	0	0	0	2	0	3	0	1	0	1	0	1
2	2	0	1	1	1	3				4	1
1	3	1	1	4	2	2	0	0	0	2	1	0	1		2	0		1
1	3	2	1	1	1	3				2	1				1	0		1
1	2	1	1	1	1	1				1	1				1	0		1
1	1	1	1	5	2	2				3	1				1	0		1
1	2	1	1	1	1	2	0	0	0	2	1	2	1	0	0	2	0	3
2	3	3	1	1	2	2				2	1							1
2	1	1	2	2	2	1	0	0	0	1	1	3		1	0	2	0	3
1	3	3	1	1	1	3	0	1	1	2	1	3	0	2	2	0	0	1
1	3	2	1	1	1	2	0	0	0	1	1	2	0	1	2	0	0	1
1	2	1	1	4	1	3				3	0							1
2	2	1	1	1	1	2	0	0	0	2	1	3	1	0	0	1	0	3
2	2	0	1	1	1	3				4	1				0	2		2
2	2	0	1	1	1	3				4	1				1	1		1
2	1	0	1	1	1	2	0	0	0	2	1	1	2				0
2	3	1	1	3	1	3	0	0	0	4	1	3	0	2	1	0	0	1
1	3	2	1	1	1	2				2	1				1	1		1
2	3	2	1	1	1	3	0	0	0	4	1	2		1	2	0	0	1
1	3	1	1	1	2	2	0	0	0	1	1	3		0	0	1	1	1
2	3	1	1	3	2	1				2	0
1	2	1	1	1	2	2				3	1				1	0		1
1	2	2	1	1	2	2	0	0	0	1	0	3		1			0	1
1	3	2	1	1	2	2				1	0							1
1	3	1	1	1	2	2	0	0	0	2	1	3	0	2	1	0	0	1
1	1	0	1	1	1	3				4	1
2	3	2	1	1	2	2	0	0	0	2	1	3	0	2	1	1	1	1
2	4	2	1	1	1	2				2	0
1	2	0	1	2	1	1	0	0	0	1	0	2	0	0	0	2	0	3
2	2	0	1	1	1	2				1	1
2	1	1	1	3	2	2				3	1				0	1		1
1	3	3	1	1	1	2				2	0				2	0		1
1	4	1	1	1	1	3	0	0	0	3	1	3	0	2	0	1	0	1
1	2	1	1	1	1	3	0	0	0	4	1	3	0	2	0	2	0	2
1	3	0	1	5	1	3	0	0	0	2	0	3	0	2	0	1	0	1
2	2	1	1	1	2	2	0	0	0	1	1	3	0	1	1	1	0	1
1	2	0	1	1	1	2	0	0	0	2	1	1	1	1	2	0	0	1
2	3	2	1	1	1	2	0	0	0	2	0	3	0	1	1	1	0	1
1	2	2	1	1	1	1				1	1
1	2	0	1	3	1	3	0	0	0	4	0	2	0	0			0
2	3	1	1	1	1	3				2	1
1	3	2	1	5	1	2	0	0	0	4	1	3	0	1	1	1	1	1
2	2	1	1	1	1	2	0	1	0	1	0	3	0	1	0	1	0	1
1	2	2	1	1	2	2	0	0	0	1	1	3	1	1	0	2	0	3
1	2	2	1	5	1	2				1	1
2	3	3	1	1	1	2	1	0	0	1	1	3		2			0
2	2	0	1	4	1	3	0	0	0	4	1	2	0	0	2	0	1	1
1	3	3	1	3	1	2	0	0	0	3	0	3	0	2	1	0	0	1
2	5	2	1	4	1	2				4	0				1	1		1
1	2	0	1	5	2	2	1	1	0	2	1	1		0			0	3
2	2	1	1	1	2	2	0	0	0	2	0	1		0	0	1	0	3
2	2	1	1	1	2	2				2	1				0	1		1
2	3	3	1	1	1	3	0	0	0	4	0	3		1	2	0	0	1
1	2	1	1	1	2	2				2	1				1	1		1
2	4	3	1	1	1	3	0	0	0	3	1	3		2	1	0	0	1
2	5	3	1	1	1	3	0	0	0	1	0	3		1			0	1
1	2	0	1	1	1	1				3	1
2	2	2	1	5	1	2				2	1				0	1		1
1	3	3	1	1	2	3	0	0	0	1	0	2	1	0	1	1	0	1
2	2	0	1	5	1	1	0	0	0	2	1	3	0		2	0	0	1
2	3	3	2	5	1	3				1	0				0	0		1
1	2	1	1	5	2	1	0	0	0	1	1	3	0	2	1	1	0	1
1	2	0	1	1	1	3				2	1
1	1	0	1	1	1	1	0	0	0	1	0	2		1	1	1	0	1
2	1	0	1	1	1	2				2	1
2	2	1	1	1	1	2	0	0	0	4	1	2	1		0	1	1	1
2	4	3	1	1	1	3	0	0	1	3	1	3	0	2	1	0	0	1
1	1	0	1	1	1	2	0	0	0	3	1	1	1	0	0	2	0	3
1	1	1	2	1	2	2				2	1
2	1	0	1	1	1	1				1	1
1	3	1	1	3	1	2				4	0						0
2	3	1	1	2	1	3	0	0	0	4	1	2	0	1	2	0	0	1
2	1	0	1	5	2	2	0	0	0	1	1	3	0	2	0	1	0	1
1	5	1	1	1	1	3				4	1
1	2	2	1	4	2	2	0	0	0	3	1	1	0		0	1	0	1
2	2	2	1	1	2	1				1	1				1	1		1
1	2	1	1	1	2	2	0	0	0	1	1	2	0	1			0
2	2	0	1	2	1	3				3	1
2	2	0	1	2	1	3	1	1	1	3	0	1	1	0	0	2	0	3
1	2	0	1	1	1	2	0	0	0	1	0	2	0	2			0	1
1	2	0	1	5	2	2				3	1				0	1		1
1	4	2	1	1	2	3				1	1
1	1	0	1	4	2	2				4	1				0	2		3
2	2	2	1	1	1	2				1	0
2	1	1	1	1	2	2				2	1
1	2	1	1	1	2	2	0	0	0	1	0	2		2	0	1	0	1
1	1	0	1	1	2	2	0	0	0	1	0	1		0			0	2
1	1	0	1	1	2	3	0	0	0	4	1	0	2	0	0	2	0	3
2	1	0	2	1	1	1				4	1
2	4	1	1	4	1	2	0	0	0	2	1	3		2			0
1	2	2	1	1	2	2	0	1	0	3	1	2	1	0			0	1
1	2	0	1	1	1	2	0	0	0	1	0	2	0	2	0	2	0	3
1	1	1	1	4	1	1				1	1
1	1	0	1	3	2	3				4	0
2	2	1	1	5	2	3	0	0	0	1	1	3		0			0	1
2	2	1	1	1	1	2				2	1
1	3	1	2	5	1	1	0	0	1	1	0	1	1	2			0
1	3	1	1	4	2	3	0	0	1	3	1	3	1	0	0	1	0	1
1	2	0	1	2	1	3	1	0	0	3	1	3	0	2	0	2	0	3
2	4	2	1	1	1	3				4	0				1	0		1
2	2	1	1	1	1	2				4	1				0	2		3
1	2	0	1	2	1	2	0	0	0	1	1	2	1	2	1	1	0	1
2	2	0	1	5	1	1	0	0	0	2	1	1	1	0	1	1		1
2	2	0	1	1	1	2	0	0	0	2	1	2	0	0	1	0	0	1
1	2	1	1	3	2	2	0	0	0	4	1	1	1	1			0	2
1	2	0	1	1	1	1				1	1
2	3	3	1	1	1	2	0	0	0	1	1	3	0	2	1	1	0	1
1	2	0	1	1	1	3	0	0	0	4	1	1	1	1	0	2	0	1
1	3	3	1	3	2	3				2	0
1	4	1	1	1	1	3	0	0	0	3	0	3	0	2	1	1	0	1
2	2	1	1	1	1	1	0	0	0	2	1	3	0	2			0	1
1	2	0	1	1	2	3	0	0	0	2	1	1	0	1			0
1	2	2	1	1	2	2				1	0
2	2	0	1	3	1	2	0	0	0	4	1	3	0	2	0	1	0	1
1	2	2	1	1	1	2				2	1							1
2	2	1	2	1	2	1	0	0	0	1	1	3	0	1	2	0	0	1
2	4	2	1	1	1	1				1	1
1	3	1	1	3	1	2	0	1	0	4	0	3	0	1			0	1
2	2	2	1	1	1	1				1	1				1	1		1
1	3	1	1	1	1	2	0	0	0	1	1	1	0	2			0
2	2	1	1	2	1	2	0	0	0	2	0	3		0	0	1	0	1
2	1	1	1	3	1	3	0	0	0	3	1	1			0	2	0	3
1	2	0	1	1	1	2				3	1
2	5	3	1	1	2	3	0	0	0	3	0	3	0	1	2	0	0	1
2	3	3	1	1	1	2				1	1
1	2	0	1	1	1	1	0	0	0	1	1	0	1	2	1	1	0	1
1	3	1	1	1	1	2	0	0	0	3	1	2		2	0	1	0	1
2	4	2	1	1	1	3	0	0	0	2	0	3	0	2			1	1
2	1	0	1	1	1	1	0	0	0	1	1	0		0	1	0	0	1
1	3	1	1	1	2	2	0	0	0	2	1	3			1	1	0	1
2	2	1	1	3	2	2	0	0	0	3	1	3	0		1	1	0	1
1	2	1	1	3	2	2	0	0	0	4	1	2	0	2	1	1	0	1
2	4	2	2	1	2	1	0	1	1	1	0	2	1	0	1	0	1	1
2	2	0	1	1	1	2	0	0	0	2	1	0	1	0	0	1	1	1
2	2	3	1	1	1	2	1	0	0	2	1	3	0	2	1	1	0	3
1	3	1	1	1	2	2	0	1	0	4	1	1		0	2	0	0	1
2	2	0	1	1	2	2				4	1							1
1	2	1	2	1	1	2	0	0	0	1	1	3		2	2	0	0	1
2	2	1	1	1	2	2	0	0	1	1	1	3	1	1	0	1	0	2
1	1	1	2	1	1	2	0	0	0	1	1	2	0	2	2	0	0	1
1	2	0	1	3	1	2				3	1				1	0		1
1	2	0	1	1	2	3				3	0				0	2		3
2	5	3	1	1	2	2				2	0
1	1	0	1	1	1	3	0	0	0	4	1	1	2	0	0	1	0	1
2	1	0	1	1	1	1	0	0	0	2	1	1	1	1	0	1	0	1
2	2	1	1	1	1	2	0	0	0	1	0	2	0	0	2	0	0	1
1	2	0	1	4	2	2	0	0	0	1	1	2	0	1	0	1	0	1
2	2	0	2	1	2	1	0	0	0	1	0	2	1	0	1	1	0	1
1	3	1	2	1	1	1	0	1	0	1	1	2	1	0	2	0	0	1
1	3	2	1	1	2	2				3	1
1	3	3	1	1	1	2				1	1
2	1	1	1	1	2	1	0	0	0	1	1	1	2		1	0	0	1
2	2	1	2	1	2	2	1	0	1	1	1	2	0		0	2	0	2
2	5	3	1	2	1	2	0	0	0	2	0	3	0	0	2	0	0	1
1	2	0	1	1	2	3				4	1				2	0		1
2	2	1	1	1	2	3	0	0	0	3	0	2	1	1	0	1	0	1
1	2	1	1	1	2	2	0	0	0	2	1	2	1	0	0	2	0	3
2	1	1	1	1	1	3	0	0	0	4	1	2	0	0	1	0	0	1
1	2	1	1	5	2	2	0	0	0	2	1	3	0	2	1	1	0	1
2	2	1	2	1	1	2				2	1
2	2	2	1	5	1	2				1	0
2	2	1	1	3	1	3	0	0	0	4	0	3	0	1	1	1	0	1
1	3	1	1	1	1	2				2	1							1
2	2	0	1	1	1	3	0	0	0	4	1	1	0	1	0	1	0	1
1	4	3	1	2	1	3	0	0	0	3	0	3	0	2	2	0	0	1
1	1	3	2	1	2	2				1	1							3
1	4	1	1	1	1	3	0	0	0	1	1	3	0	2	0	1	0	1
2	5	3	1	1	1	2				2	1
1	2	2	1	1	1	1	0	0	0	1	1	3	0	0	2	0	0	1
1	3	1	1	1	2	3				2	1				1	1		1
2	4	1	1	5	2	3	0	0	0	4	1	2	1	1	0	1	0	1
1	4	3	1	1	1	2				1	1
1	2	1	1	2	1	2	0	0	0	2	1	1	1	0				2
1	1	0	1	1	1	2				1	1							3
2	5	3	1	4	1	3	0	0	0	4	0	3	0	2	2	0	0	1
1	3	1	1	1	1	2	0	0	0	1	0	3	0	1	1	0	0	1
2	1	0	1	1	2	2				3	1							1
2	2	0	1	1	2	2				3	1
1	3	1	1	1	1	3	0	0	0	2	1	3	0	1	1	1	0	1
2	4	1	1	1	1	2	0	0	0	3	1	2	0	1	1	1	0	1
2	2	1	1	1	2	1	1	0	1	2	1	3	0	2	0	2	0	2
1	4	3	1	3	1	3	0	0	0	4	1	2	0	2	1	1	0	1
2	2	3	1	1	1	3				4	0
1	3	2	1	1	1	2	0	0	0	2	0	2	0	1			0
2	3	3	1	1	1	3	0	0	0	3	1	1	0	0	1	1	0	1
2	2	0	1	5	1	2	0	0	0	4	1	2	0	0	1	1	0	1
2	2	0	1	1	1	3				1	1				0	1		1
1	3	1	1	1	1	2	0	0	0	1	1	2	1	2	2	0	0	1
1	4	3	1	1	1	2	0	0	0	1	0	3	0	2	1	1	0	1
1	2	0	1	5	1	2	1	1	0	1	1	3	0	1	0	2	0	3
1	2	1	1	1	2	2	0	0	0	2	1	2	0	2	2	0	0	1
1	5	3	1	1	1	2	0	0	0	2	1	3	0	1	2	0	0	1
2	3	3	2	1	2	2	0	0	0	1	0	3	0	2			0
1	2	1	1	2	1	2	0	0	0	1	1	3	0	2	1	1	0	1
1	1	1	1	1	2	1	0	0	0	2	1	1	0	2	2	0	0	1
2	1	0	1	1	1	2	0	0	0	3	1	0	1	0	2	0	1	1
1	3	3	1	1	1	2	0	0	0	2	1	3	0	2	2	0	0	1
1	3	1	1	1	1	3	0	0	0	3	0	3	0	2			0
2	3	1	1	2	2	3				4	1				1	1	0	1
2	3	2	1	1	2	2	0	0	0	2	0	3		1			0
2	2	1	1	1	1	2	0	0	0	2	1	3	1	1	1	0	0	1
2	2	2	1	3	1	2				2	1
2	2	0	1	1	1	2	0	0	0	1	1	0	1	0	1	0	1	1
1	2	3	2	5	1	2				1	1				2	0		1
1	2	0	1	5	1	3	0	0	0	4	1	2		2			0	1
1	2	1	1	1	2	2				1	1				0	1		2
1	3	3	1	1	1	3	0	0	0	2	1	3	0	2	2	0	0	1
1	2	0	1	1	1	2				2	1				1	0		1
1	2	1	1	1	2	2	0	0	0	2	1	1	0	0			0	1
1	2	1	1	1	2	2	0	0	0	2	1	2	0	1	2	0	0	1
2	3	3	1	3	1	3	0	0	0	2	0	3	0	2	2	0	0	1
2	3	1	1	3	2	3	0	0	0	3	1	3	0	2			0
2	2	1	1	3	2	3	0	0	0	4	0	2		0	0	1	0	1
1	3	2	1	1	2	2	0	0	0	1	0	3	0	1	1	1	0	1
1	3	1	1	1	1	2	0	0	0	1	1	3		0	0	0	0	1
2	2	0	1	1	1	2	0	0	0	4	1	1		0	1	0	0	1
1	2	1	1	5	1	3	0	0	0	2	1	2		0	2	0	0	1
1	2	1	2	3	1	3	1	0	1	4	1	2	2	0	0	2	0	3
2	2	1	1	4	2	2				2	1				0	0		1
1	3	2	1	4	1	2				1	0				1	0		1
2	5	3	1	3	1	2	0	0	0	2	1	3	0	0	2	0	0	1
2	2	1	1	1	2	1	0	0	0	1	0	2	0	1	1	1	0	1
2	4	0	1	3	1	2	0	0	0	4	1	2	0	0	1	0	0	1
1	4	2	1	4	1	3				2	1
2	2	0	1	1	1	2				2	1
1	2	1	1	1	2	2	0	0	0	1	1	2	1	1	2	0	0	1
1	3	3	1	4	1	3	0	0	0	3	0	3		0			0	1
2	2	0	1	1	1	2				1	0
2	2	1	1	3	2	2				4	1				0	1		3
2	4	2	1	1	1	2	0	0	0	1	0	3	0		1	0	0	1
2	2	0	1	1	2	1	0	0	0	1	0	1	0	0			1
1	4	2	1	1	1	1				1	1
2	1	0	1	1	1	2	0	0	0	2	1	1	1	0	0	2	0	3
1	2	1	1	1	2	2	0	0	0	2	1	2	0	2	1	1	0	1
2	3	3	1	1	2	2				3	1
2	2	0	1	1	1	1	0	0	0	1	1	2		1	0	2	0	3
2	3	1	1	1	1	2	0	0	0	2	1	2	0	1	1	0	0	1
1	2	1	1	4	2	2	0	0	0	3	1	1		0	1	1	0	1
2	3	1	1	1	2	2	0	0	0	3	1	3	1	0			0
1	2	1	1	1	1	3	0	0	0	2	1	1	2	0	0	1	0	1
2	2	0	1	5	1	2	0	0	0	4	1	2	1	1	1	0	0	1
1	2	0	1	2	1	3	0	0	0	2	0	2	0	1	0	2	0	3
1	1	0	2	1	2	2	0	0	0	1	1	1	1	0			0	1
2	2	1	1	3	1	2	0	0	0	3	1	2	0	0	0	1	0	1
1	2	0	1	1	1	3				1	1				1	0		1
2	1	1	1	3	1	1				3	1
2	2	0	1	2	1	3				4	0
2	1	0	1	2	1	2	0	0	0	4	0	2	1	1	1	0	0	1
2	2	1	1	1	2	1				1	1				1	1		1
2	2	3	1	5	2	2	0	0	0	2	1	3	0	2	2	0	0	1
1	3	0	1	1	1	2	0	0	0	2	1	3		2	2	0	0	1
1	2	3	1	1	1	2				1	1				0	1		1
1	3	0	1	3	1	3	0	0	0	4	1	3	0	1			0	1
2	5	3	1	1	1	2	0	1	0	1	0	3	0	2	1	1		1
1	2	0	1	1	2	2	0	0	0	2	1	1	1	0	0	2	0	3
2	1	0	1	1	1	2				1	1				0	2		2
1	2	1	1	3	1	3				4	1	0	1	0			0
2	5	3	1	1	1	2				1	0
1	3	1	1	5	1	3	0	0	0	1	1	2	0	0	2	0	0	1
1	5	3	1	1	1	2	0	0	0	1	1	3	0	2	2	0	0	1
2	3	3	1	4	1	3				4	0
2	2	1	1	1	1	2				2	1
1	2	1	1	1	1	2	0	0	0	2	1	2	0	1	0	1	0	1
1	1	0	1	1	2	1	0	0	0	1	1	2		0	0	1	0	2
2	2	1	1	1	2	2	0	0	0	3	1	1	0	0			0	3
1	3	1	1	1	1	3	0	0	0	2	1	3	0	2	1	0	0	1
2	3	1	1	1	2	2	0	0	0	1	0	3	0	2	0	2	0	3
2	4	3	1	5	2	2				3	1
2	3	0	1	1	1	2	0	0	0	2	1	3	0	1	0	2	0	1
2	2	0	1	1	2	1	0	0	0	1	1	1	1	0	1	1	1	1
1	2	1	1	5	2	2	0	0	0	3	1	3	0	2	1	0	0	1
1	2	1	1	5	1	1				1	1
2	2	0	1	2	1	2	0	0	0	4	1	2	1	0	0	1	0	1
2	1	0	2	1	2	2	0	0	0	2	1	1	0	0	1	0	0	1
1	2	2	1	2	1	3	0	0	0	1	0	3		2	1	0	0	1
2	2		1	5	2	2	0	0	0	4	0	2		0	2	0	0	1
1	3	2	1	1	1	2	0	0	0	2	0	3	0	2	2	0	0	1
2	1	0	2	2	1	2				2	0
2	2	0	1	1	1	2	1	1	1	3	1	3	0	2	0	2	0	3
1	1	1	1	1	2	1				3	1
2	2	1	1	4	1	2	0	0	0	3	0	3		1			0	1
1	3	0	1	1	1	3				2	0
1	2	0	1	1	1	2				3	1						0
2	2	1	1	1	1	2	0	0	0	3	1	0	1	0	0	1	0	1
1	2	1	1	5	1	1	0	0	0	1	0	3	1	1	1	1	0	1
2	3	3	1	1	2	2				2	0				1	1		1
1	3	3	1	1	2	3	0	0	0	1	0	3	0	2	1	1	0	2
1	3	3	1	1	1	3				3	0				0	1		1
2	2	2	1	2	1	2	0	0	0	1	1	2	1	2	2	0	0	1
1	2	1	1	1	1	2				1	1				1	1		1
2	2	1	1	1	1	1				1	1
2	3	3	1	1	1	1				1	1
1	2	0	1	1	1	1	0	0	0	1	0	2	0	1	0	2	0	3
2	1	0	1	1	1	2				4	1
1	1	0	1	1	1	2				4	1
1	3	1	1	1	1	2				1	1				1	0		1
2	2	1	1	1	2	2	0	0	0	1	1	1		1	0	1	0	1
1	2	3	1	1	1	2				1	1				2	0		1
1	5	3	1	2	1	3	0	0	0	2	0	3	0	2	2	0	0	1
1	2	0	1	1	2	1	0	0	1	1	0	2	0	2			0
2	2	0	1	1	2	2				1	1
1	2	0	1	1	1	3	1	0	1	4	1	2	1	1	0	2	0	3
2	5	1	1	1	1	1	0	0	0	1	0	3	0	1			0	1
1	3	2	1	3	2	2	0	0	0	2	1	3	0	2	2	0		1
2	5	3	1	3	1	3				3	1				0	1		1
2	2	1	1	1	2	3	0	1	1	3	1	3	1	1	1	0	1	1
2	3	2	1	2	1	2				2	1
2	2	1	2	3	1	2	0	0	0	3	0	2	0	1	1	1	0	1
2	4	3	1	1	1	2	0	0	0	1	1	3		2			0
2	1	1	1	1	2	2	0	0	0	1	1	1	1	0	0	2	0	3
2	2	1	1	1	1	2				4	1				1	1		1
2	1	1	1	1	1	1	0	0	0	1	1	3	0	2	2	0	0	1
2	3	3	1	3	2	2	0	0	0	2	1	3	0	2	1	0		1
1	1	1	1	1	1	1				2	1
2	4	1	1	1	1	2	0	0	0	1	0	3	0	0	0	1	0	1
1	2	1	1	2	1	2				1	1
2	2	1	1	2	1	2				1	1
2	3	0	1	1	1	3				4	0
1	2	2	1	1	1	2				3	0
2	2	0	1	1	1	2	0	0	0	4	1	2	0		0	1	0	1
2	2	1	1	1	1	3	0	0	1	3	0	2		0	1	1	0	1
2	4	2	1	2	1	3	0	0	0	2	1	3		0	0	2	0	3
2	2	2	1	1	2	2	0	0	0	1	1	3	0	1	1	0	0	1
2	2	1	1	1	1	2	0	0	0	3	0	2	1	0	2	0	0	1
1	3	2	1	1	1	2				1	1
1	3	1	1	1	1	2	0	0	0	1	1	3	0	2	1	1	0	1
1	2	0	1	1	1	3	0	0	0	4	1	2	1	2	0	2	0	3
2	4	3	1	1	1	2	0	0	0	2	1	3		2	1	0	0	1
2	3	3	1	1	1	2	0	0	0	2	1	3	0	2	2	0	0	1
2	2	0	1	1	1	1	0	0	0	1	1	2	0	1	0	1	0	2
2	3	3	1	1	1	2	0	0	0	1	1	3	0	2			0
1	2	0	1	1	1	2	0	0	0	2	1	2	0	1	1	1	0	1
1	2	0	1	1	1	2				2	1				1	1		2
2	2	0	1	4	1	2	0	0	0	4	1	1	0	0	1	1	0	1
2	2	0	1	4	1	1				1	0
1	2	0	1	4	1	2	0	0	0	2	1	2	0	1	0	2	0	1
2	3	2	1	1	2	2	0	0	0	1	1	2		2	1	1	0	1
2	2	1	1	1	1	2				2	1
1	2	1	1	1	1	2	0	0	0	1	1	3	0	2	1	0	0	1
2	2	1	1	4	1	2	0	0	0	2	1	1	2	0	0	2	0	3
2		1	1	2	1	3				4	0
1	2	0	1	3	1	2	0	0	0	4	1	2	0		0	2	0	3
2	4	1	1	1	1	2				2	1
2	2	1	1	3	1	2				4	1
2	5	3	1	1	1	2	0	0	0	3	0	3		2	2	0	0	1
1	4	3	1	1	1	2	0	0	0	1	1	1	1		1	1	0	1
1	4	3	1	1	2	3	0	0	0	1	1	3	0	2			0	1
1	5	3	1	5	1	3	0	0	0	2	0	3	0	2			0
2	2	2	1	1	1	2	0	1	0	1	1	2		0	1	1	0	1
2	2	0	1	1	2	1	1	0	1	2	1	0		1	0	2	0	2
1	2	1	1	5	1	2	0	0	0	1	1	1	0	0			1
1	4	3	1	3	2	3	0	0	0	4	0	2	0	2	1	0	0	1
2	2	1	1	1	1	1				1	0
1	2	1	1	3	2	2	0	0	0	3	1	2		1	1	1	0	1
1	2	1	1	1	1	1				1	1
1	5	3	1	1	2	3	0	0	0	1	1	3		2	2	0	0	1
2	2	0	1	3	1	3	0	0	0	4	1	2	0	1	1	0	0	1
1	1	0	1	3	2	2				4	1				0	2		3
2	1	1	1	1	2	1				1	1
1	4	3	1	1	1	3				3	1				0	2		3
2	3	2	1	3	1	2	0	0	0	4	0	3		2	1	0	0	1
1	4	3	1	2	2	3				3	0
1	4	2	1	1	1	2				1	1							1
2	3	1	1	1	2	3	0	0	0	3	1	3	0	1			0
1	4	3	1	1	1	2				1	1
1	5	3	1	1	2	2				3	0
2	2	0	1	1	1	3	0	0	0	3	1	3	0	0			0
1	4	3	1	2	1	3				2	0
1	2	1	1	2	2	3				4	0
2	3	1	1	1	1	2	0	0	0	1	1	3	0		1	0	0	1
1	2	0	1	1	2	3	0	0	0	3	1	1	1	1			0	2
2	3	1	1	1	2	3	0	0	0	2	1	3	0	2	1	1	1	1
1	2	1	1	1	1	3	0	1	0	3	1	1	1	0			0
1	2	1	1	2	1	3				4	1
1	2	0	1	5	2	2				3	0
2	3	1	1	1	2	3				2	1				2	0		1
2	1	1	2	1	1	2	0	0	0	1	0	3			1	0	0	1
1	5	3	1	1	1	2	0	0	0	1	0	3	0	2			0	1
1	2	1	1	5	1	1	0	0	0	1	1	2		0	0	2	0	3
1	2	0	1	1	2	1	1	0	0	2	1	1	1	1	0	1	0	3
1	2	1	1	3	1	2				3	1				1	1		1
2	1	0	1	5	2	2	0	0	0	3	1	1	1	1			0	1
2	3	1	1	1	1	3	0	0	0	4	1	3	0	1	2	0	0	1
1	1	0	1	1	2	2				2	1
1	3	1	1	4	2	2	0	0	0	2	1	3		2			0	1
2	3	1	1	1	1	3				4	0				0	1		2
1	3	3	1	4	2	2	0	0	0	2	1	1	1	0	1	0	0	1
1	3	3	1	1	1	3				1	1				1	1		1
1	2	1	1	1	2	2	0	0	0	2	1	1	0	0	2	0	0	1
1	3	1	1	3	1	3				4	1
2	2	0	1	1	2	1	0	0	0	2	1	3	0	2			0
2	3	0	1	3	2	2	0	0	0	3	1	3	0	2	2	0	0	1
2	4	3	1	1	1	2	0	0	0	1	1	3		2			0	1
1	2	1	1	1	1	2	0	0	0	3	1	3		1	0	2	0	3
1	3	3	1	2	1	3	0	0	0	2	0	3		2	0	1	0	1
2	2	0	2	1	2	2	1	1	0	3	1	1	2	0	1	1	1	1
1	2	1	1	1	1	2				1	1				1	0		1
2	2	1	1	3	1	2	0	0	0	4	1	3	1	0	1	1	0	1
2	3	2	1	1	1	1	0	0	0	2	1	2	0	1	2	0	0	1
2	2	0	1	1	1	3				3	1
1	5	3	1	1	2	3	0	0	0	3	1	3	0	2	2	1	0	1
2	1	1	1	1	1	2				3	1
2	2	0	1	3	2	2				4	1				0	1		1
2	4	3	1	1	1	2	0	0	0	1	0	3		2			0	1
1	5	3	1	1	2	2	0	0	0	1	0	3	1		2	0	0	1
1	5	1	1	4	2	2	1	0	0	4	1	3	0	0	1	1	0	2
1	2	1	1	2	1	1				1	1				0	1		1
1	2	0	1	1	2	2				3	1
2	5	3	1	1	1	2				2	1
2	2	0	1	3	1	3	0	0	0	4	1	2	0	2	1	0	0	1
1	2	1	1	3	1	2	1	1	1	3	1	1	1	0	0	2	0	3
2	3	2	1	1	1	2	1	1	0	2	1	3	0	2	0	2	0	2
2	3	2	1	1	1	2	0	0	0	1	0	3	0	1			0	1
2	3	1	2	1	1	3				1	1
1	1	0	1	3	1	3				4	1				0	2		3
1	3	1	1	3	1	3	0	0	0	4	0	2	0	1	2	0	0	1
1	3	3	1	1	1	2	0	0	0	1	0	3	0	2	2	0	0	1
1	1	1	1	1	1	2	0	1	0	1	1	1		1	0	1	0	1
1	2	0	1	1	1	1	0	1	0	1	1	1		0	1	0	0	1
2	3	3	1	2	1	3	0	1	0	1	0	2	0	2	2	0		1
1	2	1	1	2	1	2	0	0	0	1	1	2	0	1	2	0	0	1
1	3	0	1	1	1	3				3	1
1	3	0	1	1	1	3	0	0	1	3	1	2	0	1	2	0	0	1
1	2	1	1	1	2	2	0	0	0	1	1	3	0	2	1	0		1
1	2	1	1	1	1	3				2	1							1
2	2	1	1	1	1	2	0	0	0	1	0	1		1	2	0	1	1
2	3	1	1	4	1	2				1	1
2	2	0	1	3	1	3	0	0	0	4	1	3	0	2	2	0	0	1
2	2	0	1	3	2	1				3	1
1	1	0	1	1	2	3	1	0	0	3	0	2	0	0	0	2	0	3
2	1	1	1	1	2	2				2	1
2	2	1	1	1	1	2				4	1
2	3	1	1	5	1	2				2	0
1	2	1	1	1	2	2	0	0	0	1	0	2	1	1	1	0	0	1
1	2	1	1	3	2	3				4	0				2	0		1
2	3	3	1	2	1	3	0	0	0	2	0	3	0	1			0	3
2	4	3	1	3	1	2	0	0	0	2	0	3	0	2	2	0	0	1
1	2	0	1	1	1	2	0	0	0	2	1	2	0	1	1	1	0	1
2	3	1	1	3	1	2	0	0	0	4	1	3	0	2	0	1	0	1
2	2	0	1	1	2	1	0	0	0	1	0	3	0	2	1	1	0	1
2	1	0	2	3	2	3				4	1
2	3	1	1	3	1	3	0	0	0	3	0	3	0	2			0
2	2	1	1	1	2	3	0	0	1	2	1	3	0	2	1	1	1	1
1	5	3	1	3	1	2	0	0	0	3	1	3		2			0
1	4	0	1	1	2	1				2	1				0	1		1
1	3	0	1	1	2	1	0	0	0	1	1	1	0	0			0
2	2	2	1	1	1	2				1	1
1	2	1	1	1	1	2	0	0	1	4	1	2	1	0	0	2	0	2
2	3	1	1	1	1	2	0	0	0	4	1	3	0	2	2	0	0	1
1	3	3	1	1	1	3	0	0	0	4	0	3	0	2	2	0	0	1
2	5	3	1	1	2	2	0	0	0	1	0	3		2			0	1
1	2	1	1	1	2	2	0	0	0	2	1	2	0	1	1	1	0	1
2	3	3	1	1	2	2				2	1
1	3	2	1	3	1	2	0	0	0	3	1	2		2	1	1	0	1
2	5	3	1	1	1	2	0	0	0	1	1	3	0	2	1	1	0	1
2	2	1	1	1	1	2	0	0	1	3	0	3	0	0	0	1	0	1
2	2	1	1	1	2	3	0	0	0	3	1	3	0	2	2	0	0	1
2	3	2	1	1	1	2	0	0	0	1	1	2	0	2	2	0	0	1
2	2	3	1	2	1	2				1	1
2	3	2	1	2	1	2	0	0	0	1	1	2	0	1	0	2	0	3
1	2	0	1	2	1	3				2	0
2	1	1	2	1	2	1				1	1
2	2	0	1	1	1	3				4	1
2	2	0	1	1	1	2	0	0	0	1	1	2	0	2	0	1	0	2
1	2	0	1	1	1	3				4	1				1	1		1
2	4	2	1	1	1	2				1	1
1	1	1	1	1	1	2	0	0	0	2	1	3	0	2	2	0	0	1
2	2	0	1	1	1	2				1	0
1	4	3	1	1	2	2				2	1
2	2	1	1	1	1	2	0	0	0	3	1	3	0	1	1	1	1	1
2	3	1	1	3	1	2	0	0	0	2	1	3	1	2	1	0	0	1
2	5	3	1	1	2	3	0	0	0	3	1	3	0	2	2	0	0	1
2	2	0	1	1	1	2	0	0	0	3	1	1	1	0	1	1	0	1
2	2	1	2	1	1	1				1	1
2	2	1	1	1	1	2	0	0	0	2	1	3	0	1			0
1	4	3	1	3	1	3				4	1							1
2	1	1	2	1	1	1	0	0	0	1	1	2	1	0			0	1
2	2	1	1	1	2	2	1	0	1	1	1	3		1	0	2	1	2
2	5	3	1	1	1	3				4	1
1	2	1	1	1	2	1	0	0	0	2	1	3	0	0	0	2	0	3
1	1	1	1	1	2	1				2	1				0	1		1
2	4	1	1	3	2	2				2	1
1	4	0	2	1	1	2				1	0				0	1		1
2	5	1	1	1	1	3	0	0	0	4	1	1	1	0	0	2	0	3
2	3	2	1	1	1	2	0	0	0	1	1	3	0	2	2	0	0	1
2	2	2	1	1	2	3	0	0	0	1	1	3		0	1	0	0	1
1	2	1	1	4	2	2	0	1	0	2	1	1		2	1	0	0	1
1	3	3	1	1	2	2				1	1							1
1	2	1	1	3	1	2				2	1
1	2	1	2	1	1	1	0	0	0	1	1	1	1	0	1	0	1	1
2	2	0	1	3	1	3	0	0	0	4	1	1	0	0	1	0	0	1
2	4	3	1	1	1	2				1	1
2	3	0	1	1	2	2				1	1				2	0		1
2	2	1	1	3	2	2	0	0	1	3	1	3			0	1	0	1
2	2	2	1	1	1	1	0	0	0	1	0	3	0	2	1	0	0	1
1	2	1	1	1	1	2	0	0	0	3	0	1	0	2	0	1	0	1
2	3	0	1	5	1	3	0	0	0	4	1	3	1	1	0	2	1	3
1	2	0	1	1	1	1	0	0	0	1	0	3	1	1	1	1	0	1
1	1	0	1	1	1	2	0	0	0	2	1	1	1	0	1	1	0	1
1	2	1	1	1	1	3	0	0	0	3	1	3	0	1	0	2	0	3
1	5	3	1	1	1	2				1	0
2	3	2	1	2	1	2				1	0
2	2	1	1	1	2	1	0	0	1	1	1	3	1	0	1	0	0	1
1	2	0	1	1	1	2	0	0	0	2	1	3	2		2	0	0	2
2	3	1	1	1	2	2	0	0	0	2	1	1	1	2	2	0	0	1
1	3	1	1	1	1	3				3	0
1	2	2	1	1	2	2	0	0	0	1	0	3	0	0	2	0	0	1
1	1	1	1	3	2	2				4	1
2	1	0	1	1	2	2				2	1
1	2	2	1	1	1	2	1	0	0	1	0	2	0	2			0	3
1	5	3	1	1	1	2	0	0	0	2	1	0	0	2			0	1
2	2	1	2	1	2	2				1	0
1	1	1	1	1	1	1	0	0	0	2	1	2	0	0			0	3
2	2	1	1	1	1	2	0	0	0	1	1	2	1	0	0	2	0	3
2	2	1	1	3	2	2	0	0	0	3	1	3		0	1	1	0	1
2	3	0	1	3	1	3				4	0
1	2	1	1	1	1	1				1	1
2	2	1	1	4	1	2	1	0	1	2	1	3		2	0	2	0	3
1	2	1	1	1	2	2				3	1				0	2		1
1	2	0	1	5	1	2	0	0	0	4	1	2	0	1	0	1	0	1
2	2	0	1	1	1	3	0	0	0	2	0	1	0	0	1	1	1	1
2	2	3	1	1	1	2	0	0	0	1	1	1	1	0	1	1	0	1
1	1	0	2	1	2	2	0	0	0	1	1	3		0	1	0	0	1
1	3	2	1	1	1	2	0	0	0	3	0	3	0	0	0	2	0	3
2	3	1	1	1	2	2	0	0	0	3	1	3	0	2	2	0	0	1
1	5	2	1	1	1	2	0	1	0	1	1	3	0	2	1	1	1	1
1	1	0	1	1	1	1	0	0	0	2	0	1	0	1			0
2	2	1	1	1	1	3	0	0	0	3	0	1	1	0	0	2	0	3
2	2	0	1	1	2	2				3	1
1	2	2	1	1	2	1				1	1							1
1	1	0	1	4	2	2	0	0	0	2	1	2	0	2	0	1	0	1
1	2	1	1	1	1	2	0	0	0	4	1	3	0	2	0	1	0	1
1	2	0	1	1	2	2				4	1
1	5	2	1	1	1	2				2	1
2	1	0	1	1	1	2	0	0	0	2	1	2	0	1	1	0	0	1
1	4	2	1	4	1	2	0	1	0	2	1	3	0	1	2	0	0	1
2	4	2	1	1	1	2	0	0	0	2	1	3	0	2			0
2	2	2	1	5	1	2	0	0	0	1	1	1			0	2	0	3
2	1	0	1	1	1	2				2	1
1	3	2	1	1	2	2	0	0	0	1	1	3		2			0
1	1	1	2	1	2	2	0	0	0	1	1	3	0	2	0	1	0	1
1	3	1	1	1	2	2	0	0	0	2	1	3	0	2			0
1	2	0	1	1	1	2	0	0	0	2	1	1	0	2	2	0	0	1
2	2	1	1	1	1	2				4	1
1	2	1	2	1	1	1	0	0	0	1	0	1	0	2	0	1	0	2
1	3	1	1	1	1	2				1	1				1	1		1
2	5	3	1	1	1	2				1	1
1	2	0	1	1	1	2	0	0	0	1	1	1	0	1	2	0	0	2
1	2	1	1	2	1	3				4	1				0	1		1
2	3	1	1	1	1	2				2	1
2	2	0	1	3	1	3	0	0	0	4	1	3	0	2	1	0	0	1
2	3	1	2	2	1	1				1	1
1	3	3	1	1	1	3				2	1				2	0		1
1	2	2	1	3	2	2				4	1
2	3	1	1	2	1	3	0	0	0	1	0	3	0	1			0	1
2	3	2	1	1	2	2	0	0	0	1	1	3	0	2	1	0	0	1
1	1	1	1	1	1	1				1	1				0	2		3
2	2	1	1	1	1	2				2	1
1	2	1	1	4	1	3				3	1				0	2		3
2	3	2	1	2	1	3	0	1	0	2	1	3	0	1	2	0	0	1
2	2	1	1	1	2	1				1	1							3
2	2	1	1	2	1	2	0	0	0	2	1	3	1	0	0	2	0	3
1	2	1	1	4	2	2				4	1							1
1	2	1	1	1	2	3				4	1
1	3	1	1	5	2	2				2	1				1	0		1
2	4	1	1	3	1	3	0	0	0	4	1	3	0	2			1	1
1	5	3	1	1	1	2	0	0	0	1	1	3	0	2	2	0	0	1
1	2	1	1	1	2	2	0	0	0	2	1	2	0	0	0	1	0	1
2	5	3	1	3	1	2				3	0				2	0		1
1	2	1	1	4	1	2	0	0	0	2	1	1	1	1	1	0	0	1
1	1	1	1	3	1	2	0	1	0	2	1	1	1	0	0	2	0	2
2	2	2	2	1	2	2	0	0	0	1	1	3	0	2	0	1	0	1
1	1	0	2	1	2	2	1	1	0	1	1	2	1	0	0	2	0	3
2	3	1	1	1	1	2	0	0	1	4	0	3	0				1
1	2	1	1	1	2	2	0	0	0	1	1	2	1	1			0
1	3	1	1	1	1	2	0	0	0	2	1	3	0	2	0	1	0	1
2	2	2	1	3	1	1	0	0	0	2	1	3		2	1	1	0	1
1	3	0	1	3	2	2				2	1
1	2	3	1	1	1	2	0	0	0	2	1	3		1	0	2	0	3
2	1	0	1	1	1	2				4	0
2	3	1	1	1	1	2				3	0
1	4	1	1	3	2	2				3	1
2	1	0	1	1	1	1	0	0	0	1	1	1		0			0	1
1	2	1	1	1	1	2	0	0	0	1	1	2	0	1	1	0	0	1
2	3	1	1	1	1	2				1	1				1	1		1
1	1	0	1	1	2	2	0	0	0	3	1	2	0	2	1	0		1
2	3	1	1	2	2	3				4	1
2	2	1	1	1	1	3				2	1
1	2	3	1	1	1	1	0	0	0	1	0	3	0	2	2	0	0	1
1	1	0	1	1	1	3	1	0	1	4	1	2		0	0	1	0	2
1	2	1	2	1	1	1	0	0	0	1	1	3		2	1	0	0	1
1	1	1	2	1	1	2	0	0	0	2	1	1		1	1	0	0	1
2	2	3	1	1	1	2	0	0	0	1	1	3	0	0	2	0	0	1
2	2	0	1	3	2	2	0	0	0	4	1	0		0			0	3
1	2	1	1	1	1	2	0	0	0	4	1	3		1	0	2	0	3
1	3	1	1	1	2	1				1	1							1
1	2	1	1	3	2	2				3	1				1	0		1
2	1	1	1	1	1	3				2	0				2	0		1
2	2	0	1	1	1	2	0	0	0	3	1	3		1	1	1	0	1
1	2	1	1	1	2	1	0	0	0	2	0	1	0	0	1	1	0	1
2	2	0	1	1	2	3	0	0	0	4	0	1	0	0	0	1	0	1
2	2	0	1	1	1	2	0	0	0	3	1	1	1	1	0	1	0	1
1	1	1	2	1	1	2	0	0	0	1	1	3	0	1			0	3
1	2	1	1	1	2	1	0	0	0	1	1	2		2			0
1	2	0	1	1	1	1	0	1	0	1	0	1	0	2	1	0	0	1
1	5	3	1	1	1	2	0	0	0	3	0	3		0	2	0	0	1
2	2	2	1	1	2	3	0	0	0	3	1	3	0	1	0	1	0	1
1	2	1	1	1	1	2				4	0
1	2	1	1	2	1	3	0	0	0	4	0	3	0	2	0	1	0	1
2	1	0	2	5	2	2				1	0							1
1	2	3	1	1	2	3				2	0
2	2	0	1	3	1	3	0	0	0	4	1	2	2	0	0	2	0	3
1	5	3	1	1	2	2				2	0				1	1		1
1	1	0	2	1	1	3	0	0	0	4	1	1		2			0	1
1	2	0	1	1	2	2				2	1
1	2	3	1	1	2	3	1	0	0	1	0	3	1	2	0	2	0	3
1	3	1	1	1	2	2	0	0	0	2	1	2	0	1	2	0	0	1
1	5	1	1	2	1	3	0	0	0	4	1	2	0	0	2	0	0	1
1	4	0	1	1	2	2	0	0	0	3	1	0	1	1			0	1
2	1	0	1	1	1	2	1	0	0	2	1	1			0	2	0	3
2	4	1	1	1	1	2				2	1
1	1	0	1	1	1	1	0	0	0	2	1	1		1	1	0	0	1
1	1	1	1	1	2	2	1	0	0	3	1	2	1	0	0	1		3
1	2	1	1	1	1	3	0	0	0	3	1	3	0	1	1	1	0	1
1	2	0	1	1	2	2	0	0	0	2	1	3	0	1	0	2	0	3
1	2	1	1	1	2	1	1	1	0	1	1	1	0	0			0
2	1	1	1	1	1	2	0	0	0	2	0	1		0	0	2	0	3
1	3	3	1	1	1	3				2	1
1	2	2	1	1	2	2	0	0	0	1	1	3		2	0	2	0	3
1	2	1	1	4	2	2				2	0				2	0		1
1	2	1	1	1	2	2				1	1				0	1		1
2	1	2	2	2	1	2	0	0	0	1	1	0		0	2	1	1	1
1	2	0	1	1	1	2				1	1				0	1		2
1	1	0	1	2	1	2	0	0	0	2	1	2		2	1	0	0	1
2	5	3	1	2	1	2				1	0							1
2	1	1	2	1	2	2	0	0	0	1	1	2	2	1			1	2
2	3	1	1	4	2	3	0	0	0	4	1	3		2			0
1	3	1	1	4	2	3	0	0	0	4	1	3	0	2	2	0	0	1
1	1	0	1	1	2	2	0	0	0	3	1	2	1	0	0	1	0	2
2	2	1	1	1	2	2	0	0	0	2	1	2	0	2	0	1	0	1
2	4	3	2	1	1	3	0	0	0	1	1	3	0	2	1	1	0	1
2	2	0	1	1	1	2	0	0	0	1	1	3	0	2	0	1	0	1
2	2	1	1	1	2	2	0	0	0	3	1	1	1	0	1	0	0	1
1	3	1	2	3	2	1	0	0	0	2	1	2	1	0			0	2
2	2	2	1	2	1	1	0	0	0	1	1	3	0	1	0	2	1	3
1	1	1	1	1	1	2	0	0	0	1	1	3	0	2	0	1	0	1
2	5	2	1	1	2	2	0	0	0	1	1	3	0	2			0	1
2	2	0	1	1	2	2				4	1				0	2		3
2	2	0	1	4	1	2	0	0	0	3	0	2	0	2	1	1	0	1
2	2	0	1	3	2	2	0	0	0	4	1	1	1		0	2	1	2
1	2	0	1	3	1	3				4	1				0	2		3
2	2	1	1	1	1	3	0	0	0	2	0	2	0	1	0	2	0	3
1	2	1	1	1	1	2				2	1
2	2	1	1	1	2	2				2	1
2	4	3	1	4	1	2				1	1
1	2	1	1	1	1	1				1	1				1	1		1
1	2	0	1	5	2	3				3	1				2	0		1
2	3	1	1	1	1	2	0	0	0	1	0	3	0	2	2	0	0	1
1	2	3	1	1	2	2	0	0	1	3	1	2	1	0	0	1	0	2
2	2	1	1	2	2	2	0	0	0	2	1	2	1	0	1	0	1	1
2	2	2	1	4	1	2				2	1
1	2	0	1	1	2	2				2	1
2	3	1	1	3	1	3	0	0	0	4	0	3	0	2			0	1
1	2	0	1	3	1	3	0	0	0	4	1	1	0	1	1	0	0	1
2	2	1	2	1	1	1	0	0	1	1	1	1		0			0
1	3	3	1	1	1	3	0	0	0	3	1	3	0	2	2	0	0	1
1	2	1	1	1	1	3	0	0	0	2	0	1	1	0	2	0	0	1
1	2	3	1	4	2	2				1	1							1
2	2	1	1	1	2	1				1	1				0	1		1
2	2	1	1	4	2	2	1	0	1	3	1	2		0	0	2	0	3
1	4	3	1	1	1	2				2	1							1
1	1	0	1	1	2	1	0	0	0	2	0	1		0	0	1	0	1
1	3	3	1	1	1	2				1	1
2	1	0	1	1	2	2	0	0	0	4	1	1	1		1	0	1	1
2	3	1	1	1	1	2				2	0							1
1	2	1	1	5	2	1	0	0	0	1	1	2	0	1	1	1	0	1
2	2	1	1	1	2	3				2	1
2	2	1	1	2	1	2	0	0	0	1	1	2		1	1	0	0	1
1	2	0	1	1	2	3	0	0	0	4	1	2	2	0	1	1	0	1
2	4	3	1	2	1	3				2	0
2	3	3	1	1	1	2				1	1
2	4	1	1	4	1	2				3	0				2	0		1
2	3	3	1	2	1	2				2	0
1	3	1	1	1	1	2	0	0	1	2	1	3		1	0	1	0	1
1	2	0	2	5	2	2				3	0							1
2	3	1	1	3	1	3	0	0	0	2	0	2	1	0	1	1	0	1
1	2	1	1	1	1	2				2	0
2	4	1	1	1	2	2	0	0	0	1	0	3		2	1	1	0	1
2	2	1	1	1	2	2	0	0	0	1	1	3	0	2			0	1
2	3	3	1	1	2	2	0	0	0	1	1	3	0	2	1	1	0	1
2	4	1	1	1	1	3				4	1
2	4	3	1	1	1	3				1	0				1	1		2
2	1	1	2	1	2	1	0	0	0	1	1	3		1	2	0	0	1
2	2	2	1	3	2	3				3	0				0	1		2
1	2	2	1	1	2	2				2	0				1	1		1
1	3	1	1	1	1	2	0	0	0	2	0	3	0	2	2	0	0	1
2	1	0	1	1	2	1				1	0
2	4	1	1	1	1	1	0	0	0	1	0	3	0	2	1	0	0	1
1	1	1	1	1	1	2				1	1				0	1		1
1	2	1	1	1	1	1				1	1
2	2	0	1	2	2	2	0	0	0	1	1	3	1	2	0	2	0	2
2	2	0	1	1	2	1	0	0	0	2	1	3	0	1	0	2	0	3
2	3	1	1	1	2	2	0	0	0	2	1	2	1	0	0	1	0	1
1	1	1	2	3	2	1	0	0	0	2	0	2	0	2	1	0	0	1
2	4	3	1	2	1	3	0	0	0	4	0	3	0	2	0	2	0	3
2	2	1	1	1	1	2				1	1				2	0		1
1	2	1	1	1	1	2	0	0	0	2	0	3	1	2			0	1
2	2	0	1	3	1	2	0	0	0	4	1	2		1	1	1	1	1
1	2	0	1	1	2	2	0	0	0	1	0	3		2	1	1	0	1
2	4	3	1	3	1	3				3	1
1	2	1	1	1	1	1				1	1
1	2	0	1	1	1	1	0	0	0	1	1	1	1	0			0
2	3	1	1	3	1	2	0	0	0	2	1	3	0	2	2	0	0	1
1	3	1	1	1	1	2				1	0
1	1	0	2	1	1	1	0	0	0	1	1	1		0			0
2	4	3	1	1	1	3	0	0	0	3	0	2	0	2			0
2	5	3	1	2	2	2				1	1				2	0		1
2	4	3	1	1	1	3	0	0	1	3	0	3	0	2	2	0	0	1
2	2	1	1	1	2	2	0	0	0	2	1	2	0	0			1	1
2	2	1	1	3	2	3	0	0	0	4	1	0	1	0			0	3
1	2	0	1	1	1	2				4	1				1	0		1
1	2	0	1	1	2	2	0	0	0	1	1	3	0	1	1	0	0	1
1	2	2	1	1	2	2				3	0				1	1		1
2	2	1	2	1	2	2	0	0	0	1	0	3	0	2	1	0	0	1
2	3	1	1	1	1	1	0	1	0	1	1	3	0	2	1	0	0	1
2	1	0	1	1	1	2				3	1				1	0		1
1	2	1	1	3	2	2				2	1							1
2	5	3	1	2	1	3	0	0	0	2	1	3	0	2	2	0	0	1
2	2	1	2	1	1	2				1	1				2	0		1
2	1	0	1	1	2	2	0	0	0	2	1	2	0	1	0	2	0	1
2	4	3	1	1	1	2				2	0
1	5	3	1	4	1	2	0	0	0	1	1	3	0	2			0	1
2	2	0	1	1	2	2				3	1
1	4	3	1	1	1	2	0	0	0	2	1	3		2	2	0	0	1
1	2	1	1	1	1	2	0	0	0	3	1	2	0	2			1
2	1	1	1	1	1	3	0	0	0	4	1	2		1	0	2	0	2
1	2	0	1	1	1	1	0	0	0	1	1	2	1	1	0	1	0	3
1	3	1	1	1	2	2	0	0	0	2	1	2		2	0	1	0	1
1	2	1	1	1	1	2	0	0	0	3	1	1		1			0
1	2	1	1	1	1	2	0	0	0	2	1	2	1	0	0	1	0	2
2	2	1	1	1	1	1	1	0	0	1	1	3	0	2	2	0	0	1
2	3	1	1	1	1	2	0	1	0	2	1	3		1	1	0	0	1
2	3	3	1	1	1	3				1	1
2	5	1	1	4	1	3				4	0
2	4	3	1	1	1	3				3	0				2	0		1
1	2	1	1	1	1	1				1	1
1	5	3	1	3	2	2				3	0				2	0		1
1	5	3	1	5	2	2				1	0				1	1		1
1	3	3	2	3	1	2	0	0	0	2	1	3	0	1			0	1
1	2	3	1	4	1	2				2	1
1	2	3	1	4	2	3	0	0	0	3	0	2	0	1	1	1	0	1
1	4	3	1	1	1	3				4	1
2	2	1	1	1	1	1	1	0	0	1	1	2	0	0	0	1	1	1
2	2	1	1	1	2	3	0	0	0	4	0	2		0	0	2	0	3
2	1	0	1	1	1	1	0	0	1	1	1	1		0	1	0	0	1
2	2	0	1	2	1	3				1	0
1	4	3	1	1	1	2				1	1				2	0		1
2	2	1	1	1	1	1	0	0	0	1	0	2	0	1			0	1
2	2	1	1	3	2	2				4	1
1	1	1	2	1	1	1	0	0	0	1	1	2		2	0	1	0	1
2	3	2	1	1	1	2	0	0	0	2	1	3	1	0	1	1	0	1
2	1	1	1	1	1	2	0	0	0	1	1	3	0	2	0	2	0	3
1	2	1	1	1	1	2	0	0	0	2	1	3		2	2	0	0	1
2	2	1	1	1	2	2				1	0				2	1		1
1	3	0	1	1	1	2	0	0	0	2	1	2	1	0	1	0		1
2	2	1	1	1	1	2	0	0	0	2	1	2		0			0
1	3	2	1	1	1	2	0	0	0	1	1	3		1	0	1	0	1
2	3	0	1	1	1	3				2	1
1	2	1	1	2	1	3	0	0	0	1	0	2	1	0	0	2	0	1
2	2	0	1	1	1	1				1	0
2	3	2	1	4	2	2	1	0	1	1	0	0	0	1	0	2	0	3
1	2	1	1	1	2	2	0	0	0	3	1	1	0	1	0	1	0	1
1	2	0	1	1	1	3	0	0	0	3	1	1	1	1	2	0	0	3
2	3	2	1	1	1	2	0	0	0	2	1	3	0	1	1	1	0	1
1	3	2	1	5	1	2	0	0	0	1	1	3	0	2	0	1	0	1
2	5	3	1	1	1	3	0	0	0	2	0	3	0	2	1	1	0	1
2	2	1	1	2	1	2	0	0	0	4	0	1	1	0	1	1	0	1
2	1	1	1	1	2	2				1	1
2	3	1	1	1	1	3	0	0	0	2	1	3		2	2	0	0	1
1	2	1	1	1	2	2	0	0	0	1	1	0	1	0	2	0	0	1
1	2	0	1	1	1	3	0	0	0	2	1	2	0	1	0	1	0	1
2	1	1	1	1	2	1	0	0	0	1	1	1	1	0	0	2	0	3
1	1	0	1	1	1	2	0	0	0	1	1	3	0	2	2	0	0	1
1	2	1	1	3	1	3	0	0	0	3	1	3	0	0	1	0	0	1
1	2	1	1	1	1	2	1	1	1	2	1	2	0	1	0	2	0	3
2	2	1	1	1	2	2	0	0	0	3	0	2	0	2	0	1	0	1
1	1	0	1	3	1	3	1	0	1	4	1	0		0	0	1	0	1
2	2	1	1	4	1	2				2	1							1
2	2	0	1	1	2	1	0	0	0	1	1	1	1	0	1	0	0	1
2	2	1	1	1	1	2	0	0	0	2	0	3		2	0	2	0	2
2	5	3	1	1	1	2	0	0	0	1	1	3	0	2	1	0	0	1
2	2	1	1	3	1	2	0	0	0	3	0	3	1	0			0
1	2	0	1	3	1	1	0	0	0	2	1	1	0	1	0	1	0	1
2	2	0	1	2	1	2	0	0	0	4	1	2		1	1	0	0	1
2	3	3	1	1	1	2				2	1
2	3	3	1	1	1	2	0	0	0	1	1	3	0	2	1	1	0	1
2	3	2	1	1	2	2	0	0	0	1	0	2	0	2	2	0	0	1
2	1	1	1	5	2	1	0	0	0	1	1	3	0	0	2	0	0	1
2	2	3	1	1	1	3	0	0	0	3	0	3		2	1	1	0	1
2	3	1	1	1	1	2	0	0	0	2	1	2		0	0	2	0	3
1	1	0	1	1	1	1				1	0							1
2	2	1	1	1	2	2				2	1
2	2	1	1	4	1	2				2	1
1	2	0	1	1	2	1	0	0	0	1	1	3	0	1			0	1
1	2	1	1	1	1	3	0	0	0	3	1	2	0	2	1	0	0	1
1	2	0	1	1	1	3				3	1							1
1	2	1	1	1	1	3				3	0
1	1	1	1	1	1	2				2	1				1	0		1
2	2	1	1	1	1	2				2	0				2	0		1
2	4	3	1	3	1	3				4	0
2	4	1	1	1	1	2	0	0	0	2	1	3	0	2			0
2	2	0	1	3	2	2				4	0				1	0		1
2	2	1	1	4	1	2	0	0	0	1	1	2	1	1	1	0	0	1
1	1	0	1	1	1	3	0	0	0	1	1	2	1	1	0	2	0	3
2	2	1	1	1	1	2	0	0	0	1	0	2	1	0	2	0	0	1
2	2	1	1	1	1	3	1	0	0	4	1	3	0	2	0	2	0	3
1	3	0	1	1	1	2	0	0	0	2	1	2	0	2			0
1	3	2	1	1	1	2	0	0	0	1	0	3	0	2	1	1	0	1
2	2	0	1	1	2	2	0	0	0	3	1	3	0	1	1	0	0	1
1	5	2	1	1	1	2				2	1
1	1	1	1	1	1	1	0	0	0	1	1	2	1	0	0	2	0	3
1	2	3	1	1	1	2	0	0	0	1	0	3	0		2	0	0	1
1	4	3	1	1	1	2				3	1
1	2	2	1	1	1	2				2	0				1	0		1
2	1	1	1	1	1	2	0	0	0	1	1	3	0	1	1	0	0	1
2	2	1	1	2	1	3	0	0	1	1	1	1	1	0	0	1	0	2
1	2	2	1	1	1	3	0	0	0	4	1	3	0	2	1	0	0	1
1	1	1	1	1	2	1	0	0	0	1	1	2	1	1			0
1	3	1	1	1	1	2				2	1							3
1	1	0	1	2	1	3	0	1	0	3	0	2	0	1	2	0	0	1
2	1	1	2	5	1	2				2	1
1	1	0	1	1	2	2				4	1				1	0		1
1	1	0	1	1	2	2				4	1							2
2	1	1	1	1	1	2				2	1
1	1	0	2	1	2	2	0	0	0	2	1	2		1	0	2	0	3
2	1	1	1	2	2	2	0	0	0	4	1	2	1	0	0	2	1	3
1	2	0	1	1	2	2	1	0	0	3	0	1	1	0			0	3
2	2	0	1	4	1	2	0	0	0	3	1	1	1	0			0	1
1	2	1	1	1	1	2	0	0	0	1	1	3	0	0			0	1
1	1	1	1	3	1	2				2	0
1	2	1	1	1	2	2				2	1							1
2	5	3	1	4	1	2	0	0	1	3	1	3	1				0
2	5	3	1	1	1	3	0	0	0	2	0	3	0	2			1	1
1	2	1	1	1	2	1	0	0	0	1	1	2	1	1	1	0	0	1
1	1	1	1	1	2	1				1	1
2	2	0	1	1	1	2	0	1	0	1	1	2		0	1	0	0	1
2	2	2	1	3	1	2	0	0	0	3	0	3	0	1	2	0	0	1
1	1	1	1	1	1	2				4	1
1	1	1	1	1	1	2	0	0	0	4	1	1		0				2
1	2	0	1	1	2	2	0	0	0	1	1	3	0	2	2	0	0	1
1	2	1	1	3	1	3				4	1				0	1		1
1	3	1	1	1	2	2	0	0	0	2	1	3	0	2	2	0	0	1
2	2	1	1	1	1	2				2	1
1	5	3	1	3	1	3				3	0							1
1	2	0	1	5	2	2				1	1
2	1	0	1	1	1	2	0	0	0	1	1	3	0	1	1	0	0	1
1	2	0	1	1	2	2				2	1
1	1	0	2	1	1	1	1	0	0	2	0	2		0	0	2	0	3
2	2	0	1	1	1	3	0	1	1	4	1	0	2	0	1	1	0	1
1	1	0	1	2	1	3	0	0	0	4	1	1	2	0	0	2	0	3
2	2	0	1	1	2	1				2	0				1	1		1
2	2	1	1	1	2	3	0	0	0	3	1	2	0	0	0	2	0	2
1	2	0	1	3	1	1				3	1							1
2	3	1	1	4	2	2				3	1
2	3	1	1	1	1	2	0	0	0	1	1	3	0	2	0	2	0	3
2	1	0	1	4	2	3				3	0
2	1	0	1	1	2	1	0	0	1	1	1	1	2	0			0	1
2	2	1	1	1	1	1				1	0
2	2	0	1	1	1	3	1	1	0	4	1	2	1	0	0	2	0	3
1	3	0	1	1	1	3	0	0	0	3	1	3	0	2			0
1	2	0	1	2	1	3				4	1
2	2	1	1	2	1	1	0	0	0	1	1	3	1	0	0	1	0	1
2	2	1	1	1	2	2	0	0	0	1	1	2	1	0	1	0	0	1
2	2	1	1	1	2	3	0	0	0	3	1	3		0	1	1	1	1
1	2	1	1	2	2	2				4	1							3
2	2	0	1	1	1	1	0	0	0	1	1	2	0	1	1	1	0	1
1	2	1	1	1	2	1	1	0	0	2	1	2	1	1	0	2	0	3
1	2	0	1	1	2	3				4	1
2	1	1	1	3	2	2				2	1
1	2	1	1	1	2	2	0	0	0	1	1	2	1	1			0	1
2	4	1	1	1	1	3				3	0				1	0		1
2	2	2	2	1	2	2	0	0	0	1	1	3	0	1	0	2	0	3
2	3	0	1	1	1	3	0	0	0	4	1	2	1	1	1	0		2
1	1	1	1	1	1	2	0	0	0	2	1	1	0	0	1	0	0	1
2	3	1	1	1	1	2	0	0	0	1	1	3	0	2			1	2
2	2	2	1	1	1	3	0	0	1	4	1	2	1	1	1	0	0	1
1	3	1	1	3	1	2				2	0				1	0		1
1	2	1	1	2	2	2	0	0	0	1	0	3	0	1	0	2	0	3
1	2	1	1	1	1	1	0	0	0	1	1	1	0	1	0	1	0	1
2	3	3	1	4	2	2	0	0	0	1	1	3		0	0	1	0	1
1	3	0	1	1	1	2	0	0	0	1	1	1	1	1	1	1		1
1	3	1	1	1	1	2	0	0	0	1	0	1	1	1	0	1	0	2
2	3	1	1	4	2	2	0	0	0	3	1	2	1	0	1	0	1	1
1	2	0	1	1	1	2				2	1
1	3	0	1	1	2	3	0	0	0	4	1	0	1	0	1	1	0	1
1	5	2	1	4	1	2				4	0
2	2	2	1	1	2	2	0	0	0	1	0	2	0	1	0	1	0	2
1	2	1	1	1	1	2				2	1				1	0		1
1	2	1	1	2	1	3	0	0	0	4	1	1		1	0	1	0	3
1	1	0	1	4	2	3	0	0	0	4	1	1		2	1	0	0	1
1	4	3	1	1	1	3	0	0	0	3	0	3	0	2	0	1	0	1
2	2	1	1	2	1	2				1	1							1
2	2	1	1	4	2	2				3	1
1	3	0	1	1	1	3	0	0	0	1	1	3	0		1	0	0	1
1	2	1	1	1	2	1	0	0	0	2	1	2	0	2	1	0	0	1
2	5	3	1	2	1	2	0	0	0	1	0	3	0	1	2	0	0	1
2	2	1	1	1	1	2	0	1	1	2	1	1		0	0	1	0	1
1	2	1	1	1	2	3	0	0	0	2	1	2	1	0	0	1	0	1
2	2	1	1	1	2	1				1	1
1	2	0	1	4	2	3	0	0	0	4	1	1		1	1	1	0	2
2	2	0	1	4	2	2				2	1
2	1	1	1	1	2	2	0	0	0	4	1	2		0	1	1	1	1
2	2	1	1	1	1	2	0	0	0	2	1	2	0	1	0	2	0	3
2	2	0	1	2	1	1	0	0	0	2	1	0	2	0	0	1	0	1
2	2	0	1	2	1	3	0	0	0	4	1	2	0	0	1	0	0	1
1	2	2	1	1	1	2				4	1							1
2	1	0	1	3	2	2				3	1				0	1		1
1	2	1	1	3	2	2				4	1							3
2	2	1	1	1	1	2	0	0	0	1	1	3	0	2	0	2		3
1	1	0	1	1	1	2				1	1
2	3	1	1	1	2	2	0	0	0	1	0	3	0	1	0	1	0	1
1	1	0	1	1	1	2				4	1				0	1		2
1	3	1	1	2	2	2				2	1
2	1	1	1	1	1	1	0	0	0	1	1	2	1	0	1	1	0	1
1	3	3	1	1	2	3	0	0	0	2	1	3		1	1	0	0	1
1	4	3	1	1	1	2	0	0	0	1	0	3		2			0	2
2	3	2	1	3	2	2	0	0	0	2	1	3	0		1	0	0	1
1	2	0	1	2	1	2	0	0	0	2	1	1		1	2	0	0	1
2	3	2	1	2	2	3	0	0	0	2	0	3	0	2	1	0	0	1
1	2	0	1	4	1	2	0	0	0	2	1	1	0	1	0	1	0	1
2	4	3	1	1	1	2	0	0	0	2	1	3		1	1	1	0	1
1	2	3	1	1	2	2				2	1
1	2	0	1	1	2	3	0	0	0	4	1	1	1	0	2	0	0	1
2	2	1	1	1	1	3	0	0	0	4	0	2		0	1	1	0	1
1	2	0	1	1	2	3	0	0	0	2	1	1	0	1	1	0	0	1
2	1	1	1	1	2	1	1	0	1	1	1	1		0	0	2	1	3
2	2	1	1	3	2	3	0	0	0	3	0	3	0	1	1	0	0	1
2	4	3	1	1	1	2	0	0	0	2	1	2	1	1			0
2	2	0	1	3	1	3	0	0	0	4	0	2	0	2	1	1	0	1
1	2	1	1	1	1	3	0	0	0	3	1	2		0	2	0	0	1
2	1	0	1	1	2	2	0	0	1	3	1	1	1		0	2	0	3
2	2	1	1	1	1	2				4	1
1	2	0	1	1	1	1	0	0	0	1	0	1	1				0
2	2	2	1	3	1	3	0	0	0	3	1	3	0	0	1	1	0	1
2	2	0	1	1	2	1	0	0	0	1	1	3	0	1	0	2	0	3
1	2	1	1	1	2	1				1	1
1	2	1	1	4	1	2	0	0	0	4	1	1	0	1			0	1
2	2	3	2	1	1	2				1	0							1
2	2	0	1	1	1	1	0	0	0	2	1	2	1	1	0	1	0	1
1	1	0	1	1	2	3	0	0	0	4	1	0	1	0	1	1	0	1
1	1	1	1	1	1	2	0	0	0	2	1	0		0	1	1	0	1
1	5	3	1	1	1	2				1	1							1
1	2	0	1	1	2	2				4	1
1	4	3	1	1	1	2	0	0	0	1	0	3	0	2	2	0	0	1
2	2	0	1	1	1	2				3	1
2	5	3	1	1	2	2				3	1
1	2	2	1	1	1	2	0	0	0	1	1	2	1	0	0	1	0	1
2	5	3	1	4	2	3	0	0	0	4	0	3	0	2	2	0	0	1
1	2	0	1	4	1	2	0	0	0	3	1	2	0	2	2	0	0	1
1	2	0	1	4	1	3	1	0	0	4	1	2	0	1	0	2	0	3
2	2	2	1	1	1	3				3	1
2	3	2	1	1	1	2	0	0	0	1	1	3	0	2			0
2	2	2	1	1	1	1	0	0	0	1	1	3	0	2	0	1	0	1
2	1	1	2	1	2	2	0	0	0	2	1	3		1	0	1	0	1
2	2	0	1	1	2	2	0	0	0	1	1	1	0	0	1	0	0	2
2	4	2	1	4	2	2				2	1
2	2	1	1	4	1	2	0	0	0	1	0	1	1	0	1	1	0	1
1	2	1	1	1	1	2	0	0	0	1	0	1		1	0	1	0	2
2	2	1	1	1	1	2	0	0	0	2	0	2	1	0	1	1	0	1
1	2	1	1	3	1	2	0	0	1	2	1	1	1	0	0	1	0	1
2	2	1	1	2	2	2	0	0	0	4	1	2	0	1	1	0	0	1
2	2	1	1	1	1	2				2	0
1	2	1	1	1	1	2				3	0
1	3	1	1	2	1	3	0	0	0	4	0	3	0	2	1	1	0	1
1	2	0	1	1	1	2				3	1				1	1		1
2	2	0	1	1	2	1	0	0	0	1	1	3	1	1	1	1	0	1
1	5	2	1	4	1	3	0	0	0	4	0	3		2			0
1	2	0	1	3	1	2	0	0	0	4	0	3	1	1	0	2	0	2
2	2	1	1	3	1	3	0	0	0	4	0	2		0	0	2	0	3
1	2	0	1	3	1	2				2	0				0	2		2
1	2	3	1	1	2	2	0	0	0	2	1	2	0	2			0
1	3	1	1	3	2	3	0	0	1	3	0	3		1	1	0	0	1
1	1	1	1	3	1	2	0	0	0	2	1	3	0	2	0	1	0	2
2	5	3	1	1	1	2	0	0	0	1	0	3	0	0			0
1	2	0	1	1	1	3				4	1				2	0		1
1	1	0	2	1	1	1				2	1
1	2	0	1	1	1	2	0	0	0	2	1	2	0	1	0	1	0	1
2	2	1	1	1	1	1				1	1
1	1	1	1	1	1	2	0	0	0	1	1	2	1	0	1	0	1	1
1	5	3	1	1	2	2	0	0	0	1	1	3	0	2	0	1	0	2
2	1	1	1	1	2	2				2	1
1	1	2	1	3	2	2	0	0	0	3	1	2	1	1	0	2	0	1
2	2	1	1	5	1	3	0	0	0	4	0	3	0	2	2	0	1	1
1	4	3	1	2	2	2				2	0				2	0		1
2	2	0	1	1	2	2				1	0
1	2	2	1	1	1	2	0	0	0	2	1	3	0	2	2	0	0	1
2	4	3	1	1	1	2	0	0	0	1	0	3		2			0	1
1	2	0	1	1	1	2				2	1				1	0		1
1	2	1	2	1	2	2				1	0				0	1		1
1	3	0	1	2	1	2	0	0	0	1	1	1	0	0			0
1	2	0	1	1	1	3	0	0	0	4	1	1	0	1	1	0	0	1
1	3	0	1	1	1	2	1	0	0	4	1	3	0	2			0
2	2	1	1	1	1	2	0	0	0	2	0	2	1	2			0	2
2	2	1	1	1	2	2	0	0	0	1	0	2	0		0	1	0	1
1	2	0	1	1	2	2	0	0	0	2	1	1		0	0	1	0	2
2	3	2	1	2	1	2	1	0	0	1	1	2	0	2			0
1	2	1	1	3	1	2	1	1	0	4	0	1		2			0	3
2	2	2	1	1	1	2				1	1
2	3	1	1	1	1	3				3	1				2	1		1
2	2	1	1	2	1	3	0	0	0	4	1	1	0	2	0	1	1	1
1	2	1	2	1	1	2	0	0	0	1	1	2	0	0	2	0	0	1
2	2	1	1	1	1	2				1	1				1	1		1
2	5	3	1	4	1	2	0	0	0	4	1	3		1	2	0	0	1
2	4	3	1	2	1	2	0	0	0	2	0	3	0	2	2	0	0	1
1	3	3	1	1	1	2	0	0	0	1	1	3	0	2	2	0	0	1
1	2	1	1	1	2	1	0	0	0	1	1	2	0	2	0	1	0	1
1	2	1	1	1	1	1	0	0	0	1	1	3	0	1			0	1
2	5	3	1	1	1	3	0	0	0	4	0	3		2	2	0	0	1
1	2	1	1	1	1	3	0	0	0	3	1	2	0	1	2	0		1
1	2	1	1	3	1	2				4	1
2	2	1	1	1	1	2	0	0	0	2	0	3	0	1	0	2	0	3
2	2	1	1	1	2	2				1	1				1	1		1
1	2	1	1	1	1	3				2	1
2	2	1	1	1	2	2	0	0	0	1	1	3	1	2	2	0	0	1
2	2	0	1	1	1	2	0	0	0	2	1	3	0	1	1	0	0	1
1	2	1	1	1	1	3	0	0	0	2	1	1		1			0	1
2	1	1	2	1	1	1	0	1	0	1	1	1		0	1	1	0	1
2	4	3	1	3	1	2	0	0	0	3	1	3	0	2	0	1	0	1
2	1	0	1	1	1	3	0	0	0	4	1	2		0	2	0	0	1
1	2	3	2	1	2	2				1	1
1	2	1	1	4	1	2	0	0	0	2	1	1	0		1	1	1	1
1	2	1	1	1	1	1				1	1
2	2	1	1	1	1	1	0	0	0	2	1	2		2			0
1	1		2	1	1	3	0	0	0	1	1	3	0	1	0	1	0	1
2	2	1	1	1	1	2				4	1				1	1		1
1	3	3	1	1	1	2	0	0	0	1	1	3	0	2	2	0	0	1
1	2	1	1	4	1	1	0	0	0	1	1	3	0	1			0	1
2	3	0	1	3	1	2				4	1				1	1		1
1	5	3	1	1	1	3	0	0	0	3	0	3		2			0	1
2	2	1	1	1	1	1	0	0	0	1	1	1	0	0	1	0	1	1
2	3	1	1	4	2	2	0	0	0	2	0	3	0	1	0	1	1	3
2	2	1	1	5	1	1				1	1
1	2	1	1	3	1	2				4	1				0	2		3
2	3	1	1	1	1	2				2	1
2	2	2	1	1	2	2	0	0	0	1	1	3	0	2	2	0	0	1
2	2	0	1	1	1	2				1	1				0	2		3
2	5	2	1	1	1	2	0	0	0	1	1	3		0	1	0	0	1
1	2	1	1	2	1	1				1	0
2	5	2	1	5	1	2	0	0	0	3	0	3	0	2	0	1	0	1
2	2	1	1	1	2	2	0	0	0	4	1	1		0	1	1	0	1
1	2	0	1	4	2	2				1	1				2	0		1
1	2	2	1	1	1	2	0	0	0	1	1	3		2	1	0	0	1
1	2	2	1	4	1	3				1	1
1	3	1	1	3	1	2				2	1
1	2	1	1	1	1	1				1	1
2	4	2	1	3	1	2	0	0	0	4	1	3	0	1			0
1	1	0	1	1	1	3	0	1	0	4	1	1		0			0
2	2	1	1	2	1	3	0	0	0	2	0	3	0	2	1	1	0	1
1	2	1	1	1	2	2	0	1	0	2	1	2	0	1	1	0	0	1
1	2	2	1	3	1	3				2	1
2	2	1	1	1	1	2	0	0	0	1	1	1	2	0	2	0	0	1
2	2	1	1	1	1	2	0	0	0	2	1	3	0	2	0	1	0	1
2	3	1	1	1	2	2				2	0
2	2	1	1	3	1	2	0	0	0	3	0	3		0	2	0	0	1
1	5	3	1	1	1	2				2	1
2	2	1	1	1	1	2				3	1
2	3	2	1	1	1	2	0	0	0	1	1	2	0	1	1	0	1	1
1	2	1	1	1	1	2				2	1				0	2		3
2	2	1	1	1	1	2	0	0	0	4	1	0		1			0	2
1	3	1	1	1	1	3				1	1
1	2	0	1	1	1	3	0	0	0	3	1	3	0	1	2	0	0	1
1	1	2	1	1	1	2	0	0	1	1	1	2		0			0
1	1	0	1	1	1	1	1	0	0	1	1	2	1	0	0	2	0	3
2	2	1	1	1	1	2	1	1	1	1	1	2		0			1
1	2	1	1	1	1	1	0	0	0	1	1	3	0	1	1	1	0	1
1	2	3	1	1	2	2	0	0	0	1	1	3	0	2	0	1	0	1
1	3	1	1	3	2	2				3	1				1	1		1
1	3	1	1	1	1	2	0	0	0	2	1	2	0	0			0	1
1	2	1	1	1	1	2	0	0	0	2	1	1	0	1	0	2	0	3
2	2	0	1	1	1	3	0	1	0	3	1	2	1		1	1	0	1
2	1	1	1	1	1	1	0	0	0	1	1	3	0	1	0	1	0	1
2	3	1	1	2	1	3	0	0	0	2	1	2	0	2	2	0	0	1
2	2	1	1	1	1	3	0	1	1	4	1	3	0	2	1	1	0	1
1	1	0	1	1	2	2	0	0	0	2	1	2		1	1	1	0	1
2	2	0	1	3	2	3				4	1				0	1		1
2	3	3	1	4	1	2	0	0	0	1	1	3		2	1	0	0	1
2	4	2	1	4	2	2	0	0	0	1	0	3	0	2			0	1
2	2	0	1	1	2	1	0	0	0	1	1	3		1	1	1	0	1
1	3	0	1	1	1	1				1	1							2
2	5	3	1	2	1	2	0	0	0	1	1	3		2	2	0	0	1
1	1	0	1	4	2	1				1	1				1	1		1
2	2	1	1	4	1	3	0	0	0	2	1	3		2	1	0	0	1
2	3	1	1	5	2	3	0	0	0	3	1	2	1	0			0	1
2	4	1	1	1	1	2	0	0	0	1	1	3					0
1	2	0	1	1	1	3				3	1				1	0		1
1	2	1	2	1	1	2				2	0				2	0		1
1	2	1	1	1	1	2				3	0
1	2	0	1	3	1	1				2	1
1	2	1	1	1	1	3	1	0	1	4	1	1		1	0	2	0	2
2	2	2	1	1	1	2	0	0	0	3	1	1	1	0	0	1	1	2
2	2	2	1	1	1	2	0	0	0	1	1	2	1	1	0	1	0	2
1	2	0	1	1	1	1	0	0	0	1	1	1	1	1	0	1	0	2
1	1	1	2	1	2	1	0	0	1	1	1	3		0			0
1	2	0	1	5	1	2	0	0	0	2	1	3	0	2	1	0	0	1
2	3	2	1	1	2	2				2	1
1	2	1	1	1	1	2				2	1				1	1		1
1	2	3	1	1	2	2	0	0	0	3	1	3	0	2	1	1	0	1
1	2	1	1	4	1	2				1	0				1	1		3
1	2	3	2	5	2	3	0	0	1	1	0	2	1	0	0	1	0	1
2	1	0	1	1	1	3				1	1
1	5	3	1	4	1	2	0	0	0	3	1	3	0	2			0
1	2	0	1	1	1	3	0	0	0	2	1	2	0	0			0
2	1	0	1	1	1	2	1	0	0	1	1	1	1	0	0	2	0	3
2	2	1	1	1	2	3	0	0	0	3	1	3	0	2	2	0	0	1
2	2	0	1	4	2	2	0	0	1	4	1	0	0	0	0	1	0	1
1	1	0	1	3	2	1	0	0	0	2	1	1	1	1	0	2	0	3
1	2	1	1	5	2	2				2	0
2	3	1	1	4	2	2	0	0	0	3	0	2	1	2	0	0	1	1
2	2	1	1	4	1	2	0	0	0	1	1	2	1	0			0
2	1	1	1	1	1	2				1	1
1	1	0	1	1	2	2	0	0	0	3	1	2		1	0	2	0	3
1	2	0	1	3	1	3				4	1				1	0		1
2	2	1	1	1	2	2	0	0	0	2	1	0	1	1			0
1	5	3	1	1	1	2	0	0	0	1	1	3	0	2	2	0	0	1
2	2	1	1	1	1	2	0	0	0	2	1	3	0	0	0	2	0	3
2	2	1	1	5	2	2	0	0	0	1	1	2	0	0	1	1	0	1
2	2	0	1	1	1	2				2	1							1
1	3	1	1	1	2	2	0	0	0	2	1	2	0	2	1	0		1
2	2	2	1	1	2	2	0	0	0	3	1	3	0	1	0	1	0	1
2	2	2	1	1	2	2	0	0	0	3	1	2	1	1	0	1	0	1
1	3	1	1	3	1	3	0	1	0	4	1	3		2			0
1	5	3	1	5	2	2				2	0				2	0		1
2	4	3	1	1	1	3				4	1
1	2	0	1	1	1	2	0	0	0	3	1	2	0	1			0	1
1	2	0	1	3	2	3				4	1				0	0		1
1	3	1	1	1	2	2	0	0	0	3	0	3		2	1	0	0	1
1	2	1	1	1	2	2	0	0	0	2	1	2		1	1	0	0	1
2	2	1	1	1	1	2				2	1				0	2		3
1	2	2	1	1	2	2	0	1	1	2	1	2	0	2	1	0	0	1
1	3	1	1	2	2	3	0	0	0	3	0	2		2	1	1	0	1
1	4	3	1	4	1	3	0	0	0	4	0	3	0		1	1	0	1
2	2	1	1	1	2	3				4	1				0	2		2
2	2	1	1	1	1	2	0	0	0	2	1	2	1	0	1	1	0	1
1	2	0	1	1	2	3	0	0	0	4	1	3		1	1	1	0	1
2	2	1	1	1	1	2	0	0	0	3	0	2	0	0	1	0	0	1
2	2	0	1	4	1	3				4	0
2	2	1	1	3	1	3	0	0	0	3	0	3	0	1	1	0	1	1
1	2	1	1	1	2	3				2	1
1	2	1	1	2	2	2	0	0	0	3	1			0	0	2	0	2
2	3	2	1	1	1	3	0	0	0	3	0	3	0	2	2	0	0	1
1	2	1	1	1	2	2	0	0	0	1	1	1	0	1			0	1
1	2	2	1	1	1	2				3	1							1
1	2	0	1	1	1	1	0	0	0	1	1	2	0	2	0	1	0	1
2	2	0	1	1	1	3	1	0	1	3	1	2	1	0	0	2	0	3
1		1	1	1	1	2	0	0	0	1	1	2	0	2	1	1	0	1
1	2	2	1	3	1	3				4	1
2	2	1	1	1	1	2				1	1
1	5	3	1	1	1	2	0	0	0	2	1	3	0	2	2	0	0	1
2	2	0	1	1	2	3				4	1							3
1	3	0	1	4	1	3				4	1				2	0	0	1
1	2	0	1	1	1	3	0	0	0	4	1	2	0	2			0
1	3	1	2	1	1	1	0	0	0	1	1	2	0	2	1	1	0	1
1	2	1	1	1	1	1	0	0	0	1	1	1	0	2			0	1
2	2	0	1	1	1	3	0	0	0	1	1	2		0			0
1	2	1	1	1	1	3	0	0	0	1	0	2	1	0			0	3
2	5	3	1	1	2	2				1	0
2	3	1	1	1	1	2	0	0	0	2	1	2		1	2	0	0	1
2	4	1	1	1	2	2	0	0	0	2	1	3	0	1	0	1	0	1
2	2	0	1	1	1	1	0	0	0	1	0	2	0	1	1	0	0	1
2	1	0	1	3	1	3				4	1				1	1		1
2	2	1	1	1	1	2	1	0	1	1	1	2		2	0	2	0	2
2	2	1	1	2	1	3	0	0	0	4	0	3	0	2	2	0	0	1
2	3	1	1	1	2	2				2	1							1
2	2	1	1	1	1	2	0	0	0	1	1	2	1	0	1	1	0	1
1	2	2	1	1	2	2				3	1
2	2	1	1	1	1	3	0	0	0	1	1	3	0	2	2	0	0	1
2	4	3	1	3	1	2	0	0	0	2	1	3	0	2			0
2	2	2	1	2	1	2	0	0	0	3	1	2		1	2	0	0	1
1	2	1	1	2	2	2	0	0	0	1	1	3	1	1	0	2	0	3
2	2	1	1	1	2	2	0	0	0	3	1	2	0	2	0	1	0	1
1	3	0	1	1	2	1	0	0	0	1	1	2	0	0	2	0	0	1
2	2	1	1	1	2	2	0	0	0	3	1	2	0	1	0	1		3
1	2	1	2	1	2	2	0	0	0	1	1	3	0	2	2	0	0	1
1	2	1	2	1	2	2				1	1				2	0		1
2	2	0	2	1	1	3	0	1	0	4	1	1		1	1	0	0	1
2	4	0	1	3	1	3	0	0	0	4	1	1	1	0	1	1	0	1
1	1	1	1	1	2	1	0	0	0	1	1	3	0	2			0
1	2	1	1	1	1	2	0	0	0	4	1	2		1	0	1	0	1
1	1	0	1	1	2	2	0	0	0	4	1	3		0	0	1	0	2
1	2	0	1	1	2	2				4	1
2	1	0	1	3	2	3				4	1
1	2	1	1	2	1	2	0	0	0	1	1	1	0	2	0	2	0	3
1	2	0	1	5	1	3				4	0
1	2	1	1	1	1	2	0	1	0	1	1	1	0	1	1	1	0	1
1	1	1	1	1	1	2	0	0	0	1	1	3	0	2	1	1	0	1
2	2	0	1	1	2	3	0	0	0	1	0	2	0	1	0	1	0	1
1	2	2	1	1	1	2				2	1
1	3	2	1	1	2	2	0	0	0	2	1	1	1	0	1	1	0	1
2	2	1	1	1	1	2				2	1
1	2	1	1	1	2	2				1	1				1	1		1
2	2	1	2	1	2	2	0	1	0	2	0	3	0	0	0	2	1	1
2	4	3	1	1	2	2				2	0
2	3	1	1	1	2	2				3	0				1	0		1
1	5	3	1	1	2	3	0	0	0	2	1	3		1	2	0	0	1
1	2	1	1	1	2	2	0	0	0	1	1	3		1	1	0	0	1
1	2	1	1	1	1	2	1	1	1	1	1	3	2	0	0	1	0	1
2	1	1	2	3	1	3	0	0	0	4	1	1	1	0	0	1	0	1
2	3	1	1	1	1	2				2	1
1	3	1	1	1	1	3	0	0	0	2	1	3		1			0
1	2	1	1	1	2	2	0	0	0	2	1	2	0	1	0	1	0	1
1	1	1	2	3	1	2				3	1
1	2	1	1	1	2	3	0	0	0	3	1	2	1	0	0	0	0	1
1	2	0	1	1	2	2				4	1				1	0		2
1	2	0	1	1	2	2	0	0	0	3	1	3	0	1	0	1	1	1
1	1	0	1	1	2	2				2	1				0	1		1
1	2	1	1	1	1	2	0	0	0	2	1	2		0	1	0	0	1
2	2	1	1	3	1	3	0	0	0	4	1	1	0	0	1	1	0	1
1	3	1	1	1	2	2	0	0	0	1	1	3	0	2	2	0	0	1
2	3	3	2	4	2	2	0	0	0	4	1	3	0	2	1	0	0	1
1	2	0	1	1	1	3	0	0	0	2	1	2	0	0	1	1	0	1
2	3	0	1	1	1	2				1	1				0	2		3
2	2	1	1	3	1	3	0	0	0	4	1	2	0	0	0	1	0	1
2	2	3	2	2	1	3	0	0	0	1	0	3	0	2			0	1
1	3	1	1	2	2	2				1	1							1
1	3	2	1	1	1	2	0	0	0	1	1	3	0	2			0	1
1	2	1	1	1	2	2				4	1
2	2	0	1	2	1	3	0	1	0	4	1	2	0	2	0	2	0	3
2	4	2	1	3	1	2	0	0	0	3	0	3		2			0
1	1	0	1	3	1	3				4	0				0	2		3
1	1	0	1	3	1	3				4	0				0	2		2
1	1	1	1	1	2	1	0	0	0	2	1	2	0	0	0	2	0	3
1	1	1	1	1	1	1	0	0	0	1	1	2	0	1	0	2	0	3
1	3	0	1	1	1	1				1	1				0	1		1
1	1	0	2	1	1	1				2	1
2	2	1	1	1	1	2	1	0	1	1	0	1	2	0			1
1	1	1	1	1	1	2	0	0	0	2	1	3	0	1	0	1	0	2
1	3	2	1	1	2	2				1	1
2	2	1	1	1	2	2				2	1				1	1		1
1	2	1	1	1	2	1				1	1				0	1		2
2	2	3	1	1	2	2	0	0	0	2	1	3	0	2			0
1	3	3	1	3	2	3				4	0
2	2	0	1	4	2	1	0	0	0	1	1	2		0	1	1	0	1
1	2	0	1	1	1	1				1	1
1	3	1	1	1	2	2	0	0	0	2	1	0	0	0	2	0	0	1
1	3	1	1	1	1	2	0	0	0	2	1	2	0	1	1	1	0	1
2	1	0	1	1	2	2				3	1				1	1		1
2	2	0	1	1	1	1	0	0	0	1	1	3		1	1	0	0	1
1	3	1	1	1	1	2	0	0	0	1	1	3	0	2	2	0	0	1
1	2	1	1	1	2	3				1	1
2	2	1	1	2	2	1	0	0	0	1	0	3	1	0	1	0	0	1
2	2	1	1	1	1	1				1	1							1
1	2	1	1	1	2	2	0	0	0	1	1	1	1	0	0	2	0	3
1	2	0	1	1	1	2	0	0	0	1	1	0	1	0	1	1		1
1	1	1	2	1	1	2				1	1
2	5	3	1	1	1	2				2	1				1	1		1
1	2	2	1	1	2	2	0	0	0	2	1	2	1	2			0
2	5	2	2	5	1	2	0	0	0	1	1	3	0	1	0	1	0	1
1	2	1	1	2	1	1	0	0	0	1	0	2	1	1	1	1	0	1
2	2	1	1	1	2	2	0	0	0	4	1	1	1	1	0	1	0	1
2	3	3	1	1	1	3	0	0	0	1	0	3	0	2	2	0		1
1	2	0	1	3	2	2				4	1
2	2	0	1	1	1	2				1	1							3
2	5	2	1	1	1	3				4	1
2	3	1	1	1	1	3	0	0	0	3	0	2	0	2	2	0	0	1
1	2	0	1	1	2	2	0	0	0	1	0	2	0	2	1	1	0	1
2	3	0	1	3	1	3	0	0	0	4	0	1		0	1	0	0	1
2	2	1	1	1	1	3				4	0				1	0		1
2	3	0	1	1	1	2	0	0	0	2	1	3	1	2	0	2	0	3
2	1	0	1	5	2	2				4	1
1	3	1	1	1	2	2				3	1
2	1	1	1	1	2	2	0	0	1	2	1	0		1	0	2	0	1
1	2	2	1	1	1	2	0	0	0	3	1	3		2			0	1
1	3	1	1	1	1	3	0	0	0	2	1	2	0	1	2	0	0	1
1	2	3	1	1	1	2	0	0	0	1	0	3	0	2	1	0	0	1
1	2	0	1	4	1	2				2	0				2	0		1
2	3	3	1	1	1	2	0	0	0	1	0	3	0	2	2	0	0	1
2	3	3	1	1	1	1	0	0	0	1	1	3	1				0
1	2	1	1	5	2	3	0	1	0	4	1	1	0	0			1	1
1	4	2	1	1	1	2				3	1
1	2	0	1	1	1	2				2	1				0	2		3
2	5	3	1	5	1	3				4	1
1	2	1	1	1	1	1				4	1				1	1		1
1	3	1	1	1	1	2	0	0	0	2	1	1	2	1	1	0	0	1
1	5	3	1	1	2	3	0	0	0	1	0	3	0	2			0
2	1	1	1	1	1	2	0	0	0	2	1	3		0			0
1	4	3	1	1	1	2				1	1
1	2	0	1	1	1	1	0	0	0	4	1	2	1	0	0	1	0	1
1	2	0	1	3	2	3	0	0	0	4	1	2	0	1	0	1	0	1
1	2	0	1	3	2	3	0	0	0	4	1	2	0	2			0	1
2	2	1	1	1	1	3				1	1
1	2	0	1	1	1	2	0	0	0	4	1			2	0	2		3
2	2	1	1	1	1	2				2	1
2	2	0	1	1	1	3	0	0	0	4	1	3	0	2	0	2	0	1
1	3	1	1	1	1	2	0	0	0	1	1	3	1	2	1	0	0	1
1	4	3	1	1	2	2	0	0	0	2	1	3	0	2	1	1	0	1
1	2	0	1	1	2	2				4	1
1	2	1	2	1	2	2	1	0	0	1	1	3		2	0	2	0	3
2	2	0	1	1	2	2	0	0	0	4	1	3		1	0	2	0	3
1	1	0	1	1	2	1	1	1	0	1	1	1	0	1	0	2	0	3
1	2	3	1	2	1	2	1	0	0	4	0	2	1	2	0	2	0	3
2	2	0	1	1	1	2				1	0						0	1
1	2	0	1	1	1	2	0	0	0	1	0	1		1	2	0	0	1
1	2	1	1	3	1	2				4	1				1	1		1
1	2	0	1	1	2	2	0	0	0	3	1	1	1	0	2	0	0	1
2	2	0	1	5	2	1	0	0	0	1	1	1	1	0	0	1	0	2
1	5	3	1	1	1	1	0	0	0	1	1	3	0	2			0	1
2	5	3	1	1	1	2	0	0	0	2	0	3	0	2			0
1	2	0	1	1	1	1	0	0	0	1	1	2	0	2	1	1	0	1
2	2	1	1	4	1	1	1	0	0	2	1	2	0	0			0
2	2	2	1	1	1	1	0	0	0	1	1	3	0	0	1	1		1
2	2	1	1	1	2	2				1	1				2	0		1
2	3	0	2	3	2	2	0	0	0	3	1	1	0	0	0	2	0	2
2	2	0	1	2	1	3	0	0	0	3	1	3	0	1	2	0	0	1
2	3	2	1	1	1	2	0	0	0	2	1	3	0	1	1	0	0	1
1	2	1	1	3	1	2	0	0	0	2	1	2	0	2	2	1	0	1
1	4	3	1	1	2	2				1	1				2	0		1
1	3	0	1	1	1	2	1	0	0	4	1	2	0	2	1	1	1	1
1	3	0	1	2	1	2	0	0	0	2	1	2	0	1	0	2	0	3
2	1	0	1	1	1	2	0	0	0	1	1	3	0	2	2	0	0	1
2	2	1	1	1	1	2	0	0	0	2	1	3	0	0	0	1	0	1
2	1	1	1	1	1	2				2	1				0	2		3
2	1	0	1	1	1	2				1	1
2	1	1	2	1	2	1	1	0	0	1	1	3	0	1	0	2	0	2
2	5	2	1	2	1	3	0	0	0	3	0	3	0	1	1	1	0	1
1	3	1	1	1	1	2				3	1
1	1	0	1	1	1	1	0	1	0	2	1	1	1	1	0	1	0	1
1	3	1	1	2	2	2				1	1
1	2	1	1	2	1	2				1	0				2	0		1
2	2	2	1	1	1	1				1	1				1	0		1
2	2	2	1	1	1	2	0	0	0	2	1	3		2	1	0	0	1
2	5	3	1	1	1	2				1	1							1
2	2	0	1	1	1	2	0	0	0	2	1	2		1	1	0	0	1
1	1	0	1	3	2	3	0	0	0	4	1	1		0	1	1	0	1
2	2	2	1	1	1	1	0	0	0	1	1	3	0	1	0	2	0	2
1	2	1	1	3	2	2				2	1				0	1		1
2	3	1	1	4	2	3				4	0				2	0		1
1	5	3	1	1	2	2	0	0	0	1	1	3	0	2			0	1
1	2	1	1	2	1	3	0	0	0	4	1	1	1	1	0	1	0	1
1	2	0	1	1	1	1				1	1
1	3	1	2	1	1	2	0	0	0	1	1	3	0	1	1	0	0	1
1	2	0	1	1	1	3	0	0	0	4	1	1	1	1	1	0	1	1
1	3	0	2	1	1	1	0	0	0	1	0	1	0	2	1	0	0	1
1	1	1	1	3	1	1	0	0	0	2	1	1	0	0	0	1	0	1
2	2	1	1	3	1	2	0	0	0	3	1	3	0	0	0	2	0	2
2	1	1	1	1	1	2	0	0	0	1	1	3	0	1	0	2	0	2
2	2	0	1	1	1	3				4	1
1	2	1	1	1	1	1	0	0	0	1	1	1	0	0	0	1	0	1
2	5	3	1	1	1	3	0	0	0	2	1	3	1	2	1	1	0	1
1	2	2	1	4	1	2				1	1				1	1		1
2	2	1	1	4	1	2	0	0	0	2	1	2	0	1	0	0		1
1	2	1	1	1	1	2	0	0	0	2	1	1		1			0
2	2	1	2	1	2	2	0	0	0	1	1	1		0	0	2	0	3
2	2	0	1	1	1	2				2	1				1	1		1
2	3	0	1	1	2	2	0	0	0	1	1	3	0	0	1	1	0	1
1	2	0	1	1	1	2	0	0	1	2	1	1	0	0	1	1	0	1
2	4	3	1	2	1	3	0	0	0	2	0	3	0	0	1	0	0	1
1	3	1	1	1	1	2	0	0	1	2	0	1	1	0	1	1	0	1
2	2	1	1	1	1	2				1	1				0	1		1
2	4	2	1	1	2	2				1	1				0	2		1
2	2	0	1	3	2	2	0	0	0	3	1	2		1	1	0	0	1
2	2	2	1	1	1	3	0	0	0	1	1	3		0	1	0	0	1
1	1	0	1	3	1	2				4	1
2	3	2	1	4	1	2				3	1
2	5	3	1	1	1	3	0	0	0	2	1	3	0	2			0
2	4	3	1	1	1	2				1	1
1	2	0	1	1	1	2	0	0	0	2	1	2	0	0	2	0	0	1
2	2	0	1	1	1	3				1	0	0	0	0	1	1		1
1	2	1	1	3	1	3				4	1
1	5	3	1	1	1	2				2	0							1
2	5	3	1	1	1	2	0	0	0	2	1	3	0	1	2	0	0	1
2	2	0	1	1	1	3	0	0	0	4	1	2	1	0			0	1
2	1	0	1	1	1	2				3	1
2	2	0	1	1	2	3	0	0	0	4	1	1	0	1	1	1	0	1
1	2	0	1	1	1	2	0	0	0	2	1	1	1	1			0
1	3	0	1	1	2	3	0	0	0	1	1	3	0	2	1	0	0	1
2	2	0	1	1	2	3				4	1				0	1		1
1	4	1	1	2	1	3				3	0				1	0		2
2	4	3	1	1	1	3				1	0
2	3	1	1	1	2	2				2	1
1	3	1	2	1	2	2				1	1
2	2	1	1	1	1	1	0	0	0	1	1	1		0	1	1	0	1
1	2	2	1	2	2	2	1	1	1	3	0	2	1	2	0	2	0	3
1	2	2	1	2	2	2	1	1	1	3	0	1	1	2	0	2	0	3
2	4	3	1	1	1	3	0	0	0	2	1	3	0	2	2	0	0	1
1	2	2	1	1	2	2				1	1				1	0		1
1	2	0	1	1	2	2				3	1
1	4	2	1	1	1	3				2	1				1	0		1
1	2	0	1	1	1	2	0	0	0	2	1	1	1	1	0	2	0	3
2	3	2	1	1	2	2	0	0	0	2	1	3		2	0	2	0	3
1	3	2	1	1	2	2	0	0	0	2	1	3	0	2	1	0	0	1
2	1	0	2	1	1	1				3	1
2	1	2	2	1	1	1				1	0
1	1	0	1	1	1	2	0	0	0	2	1	1	1	0			0	1
2	2	2	1	1	1	2	0	0	0	2	1	2	1	0	0	2	0	3
2	2	2	1	1	2	1	0	0	0	1	1	3	0	2	0	1	0	1
2	5	2	1	3	1	3	0	0	0	4	1	3	0	1	0	1	1	1
2	4	2	1	4	1	1				1	0						0
1	4	1	1	2	1	3				4	0
1	3	2	1	1	1	2	0	0	0	1	1	3	0	2	0	0	0	2
2	2	1	1	1	1	2	0	0	0	2	1	2		1	1	1	0	1
2	5	3	1	1	1	2				2	0							1
2	5	3	1	1	1	2				2	0				1	1		1
1	1	1	1	1	1	3				3	1
1	2	1	1	1	1	2				3	0				1	0		1
1	5	3	1	4	1	3				3	1
1	2	0	1	1	2	2				2	1				0	1		1
1	4	3	1	1	2	2	0	0	0	3	0	3		2			0	1
2	2	1	1	1	2	2	0	0	0	1	1	2	1	0	0	2	0	3
2	4	3	1	1	1	3	0	0	0	2	1	3	0	2	2	0	0	1
2	4	2	1	1	1	2	0	0	0	1	1	3		2	2	1	0	1
2	2	2	1	1	1	2	1	1	1	2	1	3		0	0	2	1	3
1	2	0	1	1	1	2	0	0	0	4	1	1	1	1	1	0	1	1
1	2	1	1	1	1	2	0	0	0	1	1	3	1	1	1	1	0	1
1	2	1	1	1	1	2	0	0	0	4	1	2	1	1	0	1	0	2
1	2	1	1	5	2	2	0	0	0	3	1	1		1	1	0	0	1
2	2	0	1	1	1	3	0	0	0	4	1	0	1	0	1	1	0	1
2	2	0	1	1	1	3	0	0	0	4	1	0	1	0	1	1	0	1
2	3	2	1	2	1	3				3	1							1
2	1	0	1	1	2	2	0	0	0	3	1	1	2	0	0	2	0	3
2	1	0	1	1	2	1	0	0	0	1	1	1	0	1	1	1	0	1
2	5	2	1	4	1	3				4	1
2	3	2	1	1	1	3	0	0	0	4	1	2	0	1	0	1	0	1
2	2	1	1	2	1	2				2	1
2	2	3	2	4	1	3				2	0							1
2	1	1	1	1	2	1	0	0	0	1	1	3		1			0
1	3	0	1	1	1	2	0	0	0	4	1	2	0	2	0	2	0	3
1	4	3	1	1	1	2				1	0
1	2	1	1	1	2	3	0	0	0	2	0	3	0	2	2	0	0	1
2	2	1	1	1	1	2				1	1
2	3	0	1	1	1	3	0	0	0	4	1	2		0			0	1
1	5	3	1	1	1	3				2	0				1	1		1
1	2	1	1	1	2	3				2	1
1	2	1	1	1	1	2				1	1
1	4	2	1	1	1	2	0	0	0	1	1	3	0	1			0	1
1	2	1	1	1	1	2	0	0	0	4	1	1	0	0	1	0	0	1
1	4	2	1	1	1	2				3	0
1	2	1	1	1	1	2				4	1				0	1		1
2	2	1	1	1	1	1	0	0	0	1	0	3	0	2	1	1	0	1
1	5	2	1	1	1	2				4	1
2	2	0	1	3	1	2	0	0	0	2	1	1	0	0	1	0	0	1
1	2	1	1	3	1	2				3	1	1		0				1
1	2	2	1	3	1	3	0	0	0	3	1	3	0	2	0	0	0	1
2	1	0	1	3	2	3				4	1
2	2	1	1	3	2	2	0	0	0	3	0	1	1	1	1	1	0	1
1	2	1	1	1	2	2	0	1	0	2	1	3	1	0	1	0	0	1
2	3	0	1	4	1	3				2	1
2	3	0	1	1	2	3	0	0	0	2	1	3	0	2			0
2	2	2	1	4	1	2				1	1
1	1	0	1	2	1	3	0	0	0	4	1	2	1	1	0	0	0	1
1	1	1	1	5	2	2	0	0	0	4	1	2	1	0	0	2	1	3
1	3	1	1	1	1	3	0	0	0	1	1	2	0	2	0	2	0	2
1	2	1	1	1	2	2	0	0	0	1	1	3	1	2	1	0	0	1
1	2	3	1	2	1	2	0	0	1	1	1	3	0	2	1	0	0	1
2	2	0	1	1	1	3				4	0				1	0		1
2	2	0	1	5	2	1				2	1
1	1	1	2	1	2	2				1	1
2	5	3	1	1	1	2				2	1				1	0		1
2	2	0	2	1	2	1				1	0				0	1		1
2	3	3	1	1	1	2	0	0	0	1	0	3	0	0	1	0	0	1
2	2	0	1	1	1	3	0	0	0	3	0	3		2	0	2	0	2
1	3	1	1	1	1	3	0	0	0	3	0	3		1	2	0	0	1
2	2	0	1	5	1	2	0	0	0	1	0	2	1	0	0	1	0	1
1	2	0	1	5	1	2				1	0				0	1		1
1	3	0	1	1	1	2	0	0	0	1	1	3	0	2	0	2	0	2
1	4	0	1	1	1	1	0	0	0	2	1	1	0	1	2	0	0	1
1	4	0	1	1	1	1				2	1
1	4	2	1	4	2	3	0	0	0	2	0	3	0	0			0	1
2	2	0	1	1	1	2	0	0	0	1	1	3	0	2			0
1	2	2	1	1	2	2	0	0	0	3	1	2	0	1			0	1
2	4	2	1	1	1	3	0	0	0	3	1	3	0	2	1	0	0	1
2	2	1	2	1	2	1	0	0	0	1	0	2			1	1	0	1
2	3	1	1	3	2	3	0	0	1	4	1	3	0	2			0	1
1	1	2	1	1	1	2				1	1
1	1	0	1	1	1	1	0	0	0	2	1	1		0	0	2	1	3
1	2	0	1	2	1	3				4	1				2	0		1
2	1	1	1	1	1	1	0	0	0	1	1	1	1		0	1	0	1
1	1	1	1	1	1	2				4	1							1
1	2	1	1	1	2	2	0	0	0	3	1	3	0	2			0
2	1	0	2	2	1	1	0	0	0	1	0	2		0	0	2	0	3
2	2	1	1	1	2	1	0	0	0	1	1	1		0	1	0	0	1
2	2	2	1	1	1	3				4	1				0	2		3
1	2	1	1	1	2	2	0	0	0	4	1	1	1	0			0	1
1	4	2	1	1	2	2	0	0	0	1	0	2	0	2	1	1	0	1
1	2	1	1	4	2	2	0	0	0	4	1	2	1	1	1	0	0	1
2	1	2	1	1	1	2				1	0
1	1	1	1	1	2	2	0	0	0	2	1	2	1	1	1	1	0	1
1	3	1	1	5	1	2				2	1				1	0		1
1	4	3	1	1	1	3	0	0	0	1	0	3	0	1			0
1	5	3	1	2	1	3				2	0							1
1	2	0	1	1	1	3	0	0	0	1	0	3	1	1	2	0	0	1
1	2	1	1	1	2	2	0	0	0	2	1	3	0	2	2	0	0	1
1	3	1	1	1	1	3	0	0	0	3	1	3		2	1	1	0	1
1	1	1	2	3	1	2				2	1
2	2	0	1	1	2	2				2	1				1	0		1
2	3	0	1	1	1	1				1	0
2	5	3	1	1	2	2	0	0	0	3	1	2		2			0
1	2	1	1	1	1	1				1	0				1	1		1
2	3	1	1	3	2	3	0	0	0	4	1	1	1	0			0	1
2	1	1	2	1	2	1				2	1
2	3	2	1	4	2	2	0	0	0	1	1	3	1	1	0	1	0	1
1	5	3	1	1	2	2	0	0	0	2	1	3	0	2	1	1	0	1
1	2	2	1	1	1	2	1	0	1	1	1	2	0	2			0
1	2	0	1	1	1	2				2	1
2	2	1	1	2	2	2				1	1
1	2	1	1	1	1	2				2	1				0	1		1
1	4	3	1	1	1	2				3	1							1
1	3	1	1	1	2	2	0	0	0	3	0	3		2	1	1	0	1
1	2	1	1	1	1	3				4	1							1
2	3	1	1	1	2	2				4	1
2	3	1	1	2	1	3	0	0	0	4	1	3	0	2	2	0	0	1
2	5	3	1	1	1	3	0	0	0	3	0	3	0	2	2	0	0	1
2	5	3	1	1	1	3	0	0	0	3	0	3		2	2	0	0	1
1	2	0	1	1	1	3	1	0	1	1	0	2	0	1	0	2	0	3
1	4	3	1	1	2	2				1	1							1
1	5	3	1	1	1	3	0	0	0	2	1	3	0	2	2	0	0	1
1	3	0	1	2	1	3	0	0	0	2	1	0			1	0	0	1
1	5	3	1	1	2	2	0	0	0	1	0	3	0	2			0	1
1	5	3	1	1	2	2	0	0	0	1	0	3	0	2			0	1
1	5	3	1	4	1	1				1	1							1
1	2	0	1	3	1	2				3	0							1
2	2	0	1	1	1	2				2	1				1	1		1
1	3	2	1	1	1	2				2	0
1	2	1	1	1	1	1	0	0	0	1	1	3	0	2			0
2	2	1	2	1	2	2	0	0	0	1	0	3	0	2			0	1
2	2	1	1	1	2	1	0	0	0	1	1	1	0	0	1	1	0	1
1	2	0	1	1	1	2	0	0	0	3	1	2	0	1	0	2	0	3
2	3	2	1	3	1	3				3	0							1
1	2	2	1	1	1	2	0	0	0	2	0	1		2	1	1	0	2
2	2	0	1	1	1	2	0	0	0	3	0	3	0	0	0	1	0	1
1	4	3	1	4	1	3	0	0	0	2	1	3	0	1			0	1
2	2	0	1	5	1	2				4	1
1	2	1	1	1	2	2				2	1
1	3	0	1	1	1	3	0	0	0	2	1	3	1	0	2	0	0	1
1	3	1	1	4	2	2				2	0
2	1	0	1	1	1	3				4	0
1	2	1	1	1	1	2				3	1
2	4	2	1	1	1	3	0	0	0	2	1	3	0	1	2	0	0	1
2	2	0	1	1	1	1				1	1
1	4	3	1	1	1	1				1	0
1	2	0	1	1	1	2	0	0	0	2	1	2	0	1	1	0	0	1
2	2	0	1	1	2	2	0	0	0	2	1	0	1	0	0	1	0	1
1	2	1	1	2	1	2	0	0	0	1	1	3	0	2	0	1	1	2
2	4	2	1	4	2	3	0	0	0	3	1	3		0	2	0	0	1
2	3	1	1	1	1	3	0	0	0	1	1	3	0	1	0	1	0	1
2	2	1	1	4	2	2	0	0	0	2	1	2		1	0	2	0	3
1	5	3	1	1	1	3	0	0	0	3	1	3	0	1			0	1
1	2	1	1	1	1	2				1	1
2	2	1	1	1	1	2	0	0	0	4	1	0	2	0	0	2	0	1
1	3	1	1	1	1	2	0	0	0	2	1	3	0	1	0	2	0	1
2	4	3	1	1	1	2	0	0	0	1	0	3	0	2	2	0	0	1
1	2	1	2	1	1	1				1	1				0	2		3
2	3	1	1	3	2	3	0	0	0	4	0	3		0	0	2	0	1
1	1	0	1	2	1	3	0	0	0	4	1	0	0	0	0	1	0	1
1	1	1	1	3	2	2				3	1							2
1	2	1	1	1	2	2				2	1
1	2	1	1	1	1	2	0	0	0	1	1	3		0	1	0	0	1
2	2	1	1	1	1	1	0	1	0	1	0	3	0	2	0	1	0	3
1	3	2	1	1	2	2	0	0	1	1	0	1	0	2	0	1	0	1
1	1	1	1	1	1	1	0	0	0	1	1	1	1	1	1	1	0	1
2	2	0	1	1	2	3				4	1
2	2	1	1	1	1	1	0	0	0	2	1	2	1	0			0	3
2	2	1	1	1	1	2	0	0	0	2	1	2	0	1	0	2	0	3
1	2	1	1	1	1	1	0	0	0	1	1	3	0	2			0	1
2	5	2	1	1	1	3	0	0	0	3	1	3	0	1	1	1	0	1
1	2	1	1	1	1	2				3	1				0	1		1
2	2	0	1	1	1	3				3	0				0	1		1
2	2	0	2	3	1	1				2	1
1	2	1	1	2	1	1	0	0	0	1	1	3	0	1	1	0	0	1
1	4	1	1	2	1	3	0	0	0	2	1	2		1	1	0	0	1
2	4	2	1	1	1	2	0	0	0	1	1	3		2			0	1
2	2	2	2	1	2	2	0	0	0	1	1	1	1	0	0	1	1	1
1	1	1	1	1	1	2				2	1
1	2	1	1	1	1	1	0	0	0	1	0	2	1	1	1	1	0	1
2	1	1	1	1	1	1				1	1				1	1		1
2	4	3	1	4	2	2	0	0	0	1	0	3	0	2			0
1	2	1	1	1	1	2	0	0	0	3	1	3	0	2	1	0	0	1
1	3	3	1	1	1	2	0	0	0	2	0	3	0	2			0
1	1	1	2	1	2	2				1	1
2	3	3	1	1	2	2	0	0	0	1	1	3		1	1	0		1
2	1	0	1	1	2	3				4	1				0	2		3
2	2	2	1	1	1	3	0	0	0	1	1	2	0	2	1	0	0	1
2	1	1	1	1	1	2	0	0	0	2	0	3	0	0	1	0	0	3
2	2	0	1	1	2	2	0	0	0	2	1	1		0	0	2	0	3
1	2	1	1	1	1	2				2	1				0	2		2
1	2	1	1	1	1	2	0	0	1	3	1	1	0	0	1	1	0	1
1	2	0	1	1	1	3				2	1
2	2	1	1	1	1	3				2	1				1	0		1
1	2	0	1	4	2	2	0	0	0	3	1	1	1	1	0	2	0	3
1	2	1	1	1	2	1	0	0	0	1	1	3	0	1	1	0	0	1
1	3	0	1	2	1	3	1	0	0	1	1	3	0	1	0	1	0	1
2	2	0	1	2	1	2	0	0	0	3	1	2	0	0	2	0	1	1
2	4	3	1	1	1	3	0	0	0	2	0	3	0	2	2	0	0	1
2	1	1	1	1	1	2	0	0	1	4	1	3	0	0	1	1	0	1
2	2	1	1	1	1	2	0	0	0	1	1	2	0	1	1	1	0	1
2	2	1	1	1	2	1	0	1	0	1	1	2	1	2			1	3
1	3	1	1	1	1	2				2	1
2	2	1	2	3	2	2	0	0	0	2	1	2	0	2			0
2	3	1	1	4	2	2	0	0	1	3	1	3	0	2	1	0	1	1
1	2	1	1	1	2	2				1	1				1	0		1
2			1		1	2	0	0	0	4	1	2	0	2	0	2	1	2
1	2	1	1	1	1	2	1	0	0	1	1	2	0	0	0	2	0	3
2	2	0	1	1	1	1	0	0	0	1	0	1		1	1	1	0	1
1	2	1	2	1	1	1	0	0	0	1	1	3	0	2			0	1
2	2	0	1	1	1	3	0	0	0	4	1	3		0	0	1	0	2
2	5	3	1	1	1	2				2	1
1	3	0	1	1	1	2	0	0	0	1	1	3	1	2	1	1	0	1
1	2	0	1	1	2	2				2	1				0	1		1
1	5	3	1	2	1	3	0	0	0	1	1	3	0	2	2	0	0	1
2	3	3	1	1	2	2				1	1
2	2	0	1	1	2	2				1	0
2	4	1	1	1	1	1	1	0	0	1	1	3	1	0	2	0	0	1
2	5	2	1	1	2	2	0	0	0	2	1	3	0	2			0
2	1	0	1	1	2	3	0	0	0	4	1	1	0	1	0	1	0	1
1	2	2	1	1	2	1				1	1				1	0		1
1	2	0	1	1	1	2				2	0
2	3	1	1	1	2	1	0	0	0	2	1	3	0	2	1	1	0	1
1	5	3	1	1	2	3	0	0	0	4	0	3	0	2	0	1	0	1
2	1	3	1	4	1	3	0	1	0	2	0	3	0	2	1	0	0	1
2	1	1	1	2	1	3				4	0
1	3	0	1	1	1	3	0	0	1	4	0	2	0	2			0	1
1	3	0	1	1	1	3	0	0	0	4	0	2	0	1			0	1
1	3	0	1	1	2	2	0	0	0	4	0	3		2	0	2	0	1
2	2	1	1	1	1	2	0	0	0	3	0	2	0	1	1	0	0	1
1	4	3	1	1	1	3				3	0
2	3	3	2	1	1	2	0	0	0	1	1	3	0				0	1
1	4	1	1	1	2	2	0	0	0	2	0	3	0	1	1	1	0	1
2	2	1	1	4	1	1	0	0	1	1	0	3	0	0			0
2	2	1	1	1	1	1	0	0	0	1	1	1	0	2	1	0	0	1
1	3	3	1	3	1	3				4	0				0	1		1
1	3	0	1	1	1	3				3	0
2	2	1	1	4	2	2				2	0
2	2	2	1	1	1	1	0	0	0	1	1	1	1	0	0	1	0	1
2	3	1	1	1	2	2	0	0	0	3	1	3		2			0
1	2	1	1	1	1	1	0	0	0	1	1	3	0	1	1	1	0	1
1	2	1	1	3	1	2	0	0	0	2	1	3	0	1	2	0	0	1
2	1	0	1	2	1	3	0	0	0	4	1	2	1	0			0
1	5	3	1	3	1	2				4	1
2	2	1	1	1	1	2	0	0	0	1	1	3	0	2	1	1	0	1
1	2	0	1	2	1	3	0	0	0	4	1	1	0	1	1	0	0	1
2	1	0	2	1	2	1				2	1
1	2	0	1	1	1	2	0	0	0	2	1	2	0	1	2	0	0	2
2	1	0	1	1	2	1	0	0	0	1	0	2	0	1	0	1	0	2
2	2	0	1	1	1	2				3	0				0	1		1
1	2	1	1	1	2	2	0	0	0	2	0	0	1	0	1	0	0	1
1	2	1	1	2	2	3				2	0				1	1		1
2	2	1	1	1	1	2	0	0	0	1	1	3	0	1	0	2	0	3
2	2	0	1	3	1	2	0	0	0	4	1	1	2	0	1	0	0	1
1	4	3	1	1	1	3	0	0	0	3	0	3	0	0	0	1	0	1
2	2	2	1	5	2	3	0	0	0	4	1	2	0	0			0
1	3	2	1	1	1	2				1	0
1	2	1	1	1	1	3	0	0	0	4	0	2		1	0	1	0	2
2	5	3	1	4	2	2	0	0	0	1	1	3	0	2	1	1	0	1
1	3	3	1	1	2	2	0	0	0	2	1	2	1	1	2	0	0	1
1	3	1	1	1	1	3	0	0	0	3	1				1	1		1
2	3	1	1	1	1	1				2	1				0	2		3
2	3	2	1	5	2	2				2	0
1	3	3	1	2	1	3	0	0	0	1	0	3		2	2	0		2
[truncated: 3,915 more rows]
